# Supplementary material for: The depletion of gut microbiome impairs the beneficial effect of Gui-Shen-Wan in restoring mice ovarian function and associated protein expression of ovarian tissues
Source: Front Cell Infect Microbiol. 2024 Nov 27;14:1505958. doi: 10.3389/fcimb.2024.1505958 (PMC11632464; doi:10.3389/fcimb.2024.1505958)
Supplement: Supplementary file 4 [file Table2.xls]

Protein ID	P_AT1	P_AT2	P_AT3	P_AT4	P_AT5	P_AT6	P_AT7	P_AT8	P_AT9	P_T1	P_T2	P_T3	P_T4	P_T5	P_T6	P_T7	P_T8	P_T9	P_T10
A0A075B5K0	NA	NA	NA	8001.06492	NA	22280.03783	40833.42826	NA	NA	NA	NA	NA	451162.7241	NA	26356.8492	NA	NA	16734.42323	NA
A0A075B5K2	NA	53167.23178	65561.35892	63533.83498	27091.70654	65717.51781	161934.3828	NA	NA	NA	60092.77143	NA	123780.2013	155261.1348	112927.7512	NA	NA	274223.8197	77986.24992
A0A075B5K7	30749.40266	NA	NA	NA	NA	NA	39462.41723	NA	NA	91032.7826	30176.07086	NA	69105.22239	NA	NA	NA	NA	73582.90516	NA
A0A075B5L1	NA	NA	NA	NA	52311.89379	NA	159440.716	18384.91128	54626.16978	111250.1367	NA	NA	139089.7676	153297.5934	243832.4578	59843.27652	34662.37371	65397.29771	44463.44739
A0A075B5L7	18478.42896	255234.1828	60106.4683	NA	13970.12351	167310.712	NA	NA	219102.7422	59977.05503	66702.42522	64331.03608	269943.4399	307890.4448	210715.0487	3786.882814	41787.32822	106738.7536	136098.9077
A0A075B5N4	27336.07147	66293.4968	260665.7653	42190.67762	93858.90752	95447.02698	NA	33041.89482	70600.70781	133574.1293	NA	87105.78115	137297.4724	NA	206047.9956	349656.23	53633.71197	123020.3655	53488.20701
A0A075B5P1	NA	NA	9777.009049	NA	46649.45471	63679.22158	39023.35657	NA	100661.596	32816.47523	NA	67708.30962	29125.04956	28705.89142	NA	103266.0666	NA	NA	NA
A0A075B5P8	14862.89395	NA	18969.64686	NA	NA	NA	157380.8281	NA	NA	52577.08848	NA	65721.73538	61644.8816	NA	30517.30039	NA	NA	25203.33113	NA
A0A075B5Q5	NA	NA	NA	NA	NA	43390.51032	NA	NA	NA	38332.58206	NA	28687.35845	15417.06375	NA	NA	NA	NA	58460.72278	NA
A0A075B5R1	52461.26583	221826.1052	480284.0807	163106.3382	59086.70286	152485.1334	146870.1182	112413.3457	28091.12811	54962.12708	301261.8817	201659.1855	454799.7032	352671.8557	136887.0686	162189.421	56265.42876	296215.3237	242849.7826
A0A075B5R2	66513.42152	94569.53263	334974.1535	133515.4697	160641.5541	109034.0405	165661.9595	12675.31461	36910.55463	107711.7686	85462.16192	145366.4265	72677.32021	56471.87167	78737.72005	67151.74943	52819.22241	30270.38839	36240.44953
A0A075B5R4	19080.71365	13431.39163	49600.01789	NA	NA	35617.3432	NA	NA	18893.20221	NA	86497.17847	11241.81047	68740.41626	112383.597	72896.48969	25957.09456	NA	136409.7819	NA
A0A075B5R5	13584.00048	287871.4637	795577.3427	562511.5343	612036.1348	672376.9296	894931.943	346531.331	116802.6858	253138.0085	197340.265	318950.7725	537308.7552	426947.6957	237716.7513	270760.9473	781327.6283	341209.6818	170052.53
A0A075B5R7	NA	NA	187924.1505	NA	194239.51	123756.7431	133787.0769	NA	129153.7711	229667.2589	201479.7397	67196.23872	316534.0489	341255.9603	249126.7628	116352.1437	NA	453447.0768	87361.69298
A0A075B5S2	61133.33851	NA	67366.01999	NA	71710.35962	80811.40536	166392.4162	NA	NA	NA	160395.527	32181.33471	45422.84658	206369.2063	NA	110202.23	93639.99929	77408.99212	101649.299
A0A075B5T2	353890.3317	546093.0707	468653.6844	392536.406	739806.6397	365411.4914	709281.3171	301670.2858	402264.5777	512193.2435	652084.0903	480992.3532	693758.2976	501249.2389	1216100.702	410939.3203	400125.1613	399299.5423	272520.1568
A0A075B5T3	NA	113391.6195	NA	NA	82960.23029	65806.98878	176913.2401	NA	73065.1126	66289.80968	171606.3168	NA	90572.26487	NA	61091.45881	145728.4876	NA	35750.25197	29143.65049
A0A075B5T6	326149.0834	378186.1231	488977.4064	384102.6159	494488.6605	912569.5914	1753096.067	94984.7881	458118.5406	352972.5675	610434.0146	789506.0676	1017548.17	655059.9785	821436.5542	476725.8363	427016.7628	553798.3032	512882.023
A0A075B5V5	26361.97406	NA	39808.94314	93359.61473	37190.68987	33224.59229	83972.62736	NA	49742.65586	57768.88578	103920.6308	NA	129887.5052	105384.9812	39338.83087	25986.098	NA	89071.56157	114940.1417
A0A075B5V8	34293.97884	66493.94151	382794.4981	NA	776666.505	311326.7583	323558.6024	428546.5418	NA	41203.98685	52428.77895	523734.3594	35435.15793	25919.11309	128118.3425	670170.9059	NA	238790.852	67053.58873
A0A075B5Y4	60766.33329	203104.4754	259850.64	70583.43371	492409.3019	432944.9269	478481.7247	61730.90405	249661.2815	356664.9482	464781.4847	380704.9074	786882.0897	308787.3031	333460.1462	227400.8007	217125.0393	286919.2724	290366.6908
A0A075B674	92473.77629	NA	NA	NA	145791.6128	181844.2889	130904.5824	58496.61696	76412.18157	61996.68135	NA	160244.8066	NA	42063.20508	81660.62876	NA	72560.45993	NA	NA
A0A075B6A3	857170.1509	1070290.256	1430751.339	2151202.677	1467328.267	1506770.093	2798211.031	674773.3359	1763724.965	945226.9059	1242138.167	2238667.69	2095544.747	2157233.374	994214.5948	845691.0589	744774.4682	1007244.36	1397145.199
A0A075B6D5	134039.1121	393564.5042	220919.0901	484877.8565	432857.9772	351711.3142	413399.1569	158366.3656	306181.6518	790263.6508	339128.3651	190897.0339	654691.5002	334237.1491	320600.4147	198433.8591	503094.121	518204.091	377358.9387
A0A087WNM5	938563.1965	1098455.789	1108328.502	1226185.526	1129456.626	1215807.592	1393486.618	1010902.381	1052222.28	990782.2909	1084406.336	1090133.832	1118295.514	1046487.679	1472121.902	1233139.564	1137002.897	951063.9197	984179.0172
A0A087WNP0	4567133.282	4797529.13	4846418.269	3119243.881	6815353.659	5237325.012	3079155.913	4123681.001	5912487.098	4914672.552	3558824.43	3942001.802	2387712.043	5002945.484	4939075.658	5327162.915	5754223.358	6041565.921	6007724.357
A0A087WPF0	341211.0083	231477.4946	279091.2228	281837.6675	231347.4696	396092.4479	308337.0087	316888.8706	287960.1683	413899.7925	354786.2067	321270.2269	385359.5967	277892.0493	569281.2739	305393.4253	363561.1255	221455.0276	292498.3352
A0A087WPT9	21020.06267	33160.59646	90047.05597	NA	26133.79217	23887.50173	24610.88409	14012.90861	6099.451966	10331.60306	7580.641074	8149.509592	21295.369	46639.84453	NA	16845.1797	10585.49697	11625.93226	8350.89653
A0A087WQ85	104193.1364	219471.4667	175761.7566	94000.99581	110990.8338	61907.98735	154306.1673	98802.69616	256598.9337	70612.85768	174772.7833	372789.7571	113165.4612	98424.92015	NA	171052.2417	204308.5449	113004.8372	67202.78388
A0A087WRC9	112663.0053	104172.1017	49253.51409	NA	56559.03685	73902.81253	29881.63485	37648.80718	38699.23229	15801.80037	23905.24476	55237.56792	93344.32803	126470.79	NA	34994.62645	29004.74617	21165.17705	71139.24048
A0A087WS75	NA	1351945.587	909430.8919	663436.2835	670626.9387	913160.8687	1104825.865	NA	1733661.471	540103.875	210587.7671	1732534.125	514895.4937	854815.1991	282757.281	190666.0663	324040.8822	293139.4319	NA
A0A087WS81	518009.0644	455082.7226	403542.4076	251970.3695	466017.6654	565371.3134	242195.8406	489600.0411	478097.7364	577300.3927	304702.4072	460647.7306	361713.1877	537958.9252	419856.6338	510317.5445	570338.4498	466813.0209	495340.8651
A0A087WSF1	85887.2009	24769.23919	27179.74137	NA	53059.3624	47494.22465	NA	38688.63538	50602.572	68805.41573	20327.39393	42672.60751	NA	57594.73459	28577.40642	60292.73122	57118.87302	41866.72514	64636.92672
A0A0A6YVS4	NA	NA	NA	NA	61121.36587	NA	NA	NA	11682.07239	NA	34711.64965	NA	NA	NA	NA	15874.45223	NA	32017.33983	7938.319552
A0A0A6YW89	131236.3345	96527.03718	164244.2083	NA	239557.7504	92005.04451	53268.3859	262324.1635	61440.76212	229695.7071	80617.13299	81718.28136	86244.96497	200872.3921	NA	119223.8791	95903.72263	393020.1917	146711.2235
A0A0A6YWM6	279787.3924	236304.1281	266901.6245	291889.162	169383.7414	332177.3389	125053.0624	233524.4554	239816.4894	316229.2591	354600.8718	262946.1202	219843.8009	278185.8002	508620.2508	184745.0234	260879.8769	216406.442	211201.45
A0A0A6YWS9	NA	NA	552391.9331	556106.3284	NA	743107.8352	NA	356732.437	424042.5726	815301.0136	792237.6943	NA	NA	NA	NA	948233.0259	NA	NA	349055.7709
A0A0A6YX76	4595978.334	4778752.108	5299825.383	4356185.42	4826737.719	5684160.281	5270525.998	5765146.254	4750032.008	5277632.401	6013526.045	4740135.5	3989594.806	4442982.779	5909822.709	4656334.993	5269761.254	5031236.485	4291231.683
A0A0A6YX79	380468.1629	430994.6199	676308.0975	627887.6593	256994.8231	493053.623	560350.1872	427645.7377	421865.9756	394646.244	363787.7652	402950.4509	388817.2455	447268.8341	737721.8887	251375.9933	319873.5194	287499.9567	246721.8707
A0A0A6YXA5	50938.72782	133169.4568	200778.746	180265.4063	254864.3011	251129.7343	343854.0607	75741.51061	98076.63662	381397.2285	315043.7004	365454.7137	94252.06159	116084.8587	262132.6398	117572.4586	77465.78704	89582.13513	119733.3477
A0A0A6YXN4	1432637.598	1746263.049	1843855.599	1322989.646	2200992.4	969334.2969	3607332.293	724539.7599	1192518.584	2815391.262	3075770.698	1674134.099	3364961.276	2845712.11	4864402.808	1736260.506	2086153.142	3255505.961	1876166.41
A0A0A6YXP6	169545.4485	145742.5508	175335.5539	219192.4943	237095.1488	244225.6099	306209.694	195362.3901	112325.2295	205707.004	226522.6253	216402.2723	95296.7108	189214.1521	317031.0525	203682.101	182689.6707	168444.3688	106855.6608
A0A0A6YXQ0	31234.67259	NA	84393.87531	NA	171996.9372	222148.8301	54350.36083	31505.12303	149620.9977	299071.0679	72772.63614	72205.69568	NA	NA	NA	60570.53291	75730.52288	157619.5563	NA
A0A0A6YY38	1249952.267	1398888.142	2287187	2355566.931	2027229.842	1984779.915	3685996.86	895992.8074	1833873.117	2462241.139	2602575.206	2160800.988	4412733.649	3020126.724	5045751.158	2338032.613	1522595.184	2663595.786	2025860.539
A0A0A6YY48	2182608.958	1699320.494	1299767.062	1538109.914	1370793.512	2462789.738	1066491.497	1030920.25	1342836.053	1108498.999	1922356.686	1060933.818	1158594.451	2212311.673	1674805.353	1913832.603	1779656.709	1765525.176	1217512.245
A0A0A6YY53	3172955.754	3952563.139	5541642.511	3226804.015	9141841.24	5788075.46	9878022.072	2242001.321	6363439.504	10594503.7	8556951.814	4477335.38	10054584.89	8766629.243	6539208.16	4409707.08	4379932.899	7980582.011	7804053.899
A0A0A6YYE7	128524.8996	347859.3548	479231.1686	192887.588	305178.2151	511459.0795	442172.408	96853.25599	407987.6648	852292.508	400260.2935	572030.2082	921523.8621	539339.5545	487990.2758	402103.1355	805698.0495	468081.5456	1007940.465
A0A0B4J1H7	330638.3351	633904.7531	580857.8393	345484.2255	830050.2241	980541.549	1101160.096	575856.0375	420857.8465	514013.9286	592248.5204	476704.8179	914014.1551	795106.6512	822166.2146	255624.899	485862.1006	796133.4725	1047858.899
A0A0B4J1I1	457325.8048	375514.1529	348162.2551	116085.35	505659.6623	413808.9468	481839.5779	233113.0882	362090.7311	638991.7954	577233.4359	558832.7755	329572.7701	143494.5742	1025435.313	619544.1145	644290.1069	563152.525	492925.7998
A0A0B4J1I4	NA	98849.75481	134372.74	124704.1436	NA	96811.74502	169687.3378	NA	NA	91699.74584	62401.96544	111253.9975	262942.507	166084.9385	284651.8379	41457.56023	NA	NA	NA
A0A0B4J1J5	31160.44466	199318.0889	212051.4545	204747.1684	219420.6007	156692.659	196529.9356	NA	220522.7413	545054.8435	209308.1677	181452.7763	373494.582	97778.66811	202142.6055	95195.41479	126592.9139	392138.4497	372392.0875
A0A0B4J1J6	64199.75987	69085.92164	31833.71351	42162.06662	58991.61612	150339.2849	260343.7562	29832.02954	29017.38435	66718.59279	77508.43577	97817.12472	98299.98911	94882.46756	31552.37276	37741.27219	32340.02058	20901.3688	28198.28217
A0A0B4J1N0	25680.55777	217348.7243	72890.63455	70082.31104	544910.6934	49590.50555	161907.4121	49696.36142	39899.16654	63000.80486	77439.23093	89660.58766	438697.2553	114292.9781	124089.2088	188541.1202	42900.8001	89481.81656	123123.4207
A0A0B4J1P4	223908.757	266657.1842	851806.8779	335057.3461	428845.0275	1091109.378	206420.3193	751523.8472	361588.6707	480269.4534	262900.5146	508891.0193	680312.5571	503760.8094	346717.7774	233606.9455	257003.1914	694945.4076	277776.4167
A0A0G2JDE1	NA	60110.59899	NA	18698.25367	NA	NA	NA	27467.91922	NA	NA	NA	NA	330398.8983	105689.7478	87143.32276	69597.50912	58054.67584	NA	176125.1218
A0A0G2JDQ6	59849.73368	18946.67243	21618.55198	NA	48971.88783	31126.337	94480.86499	19235.87089	27891.70693	17322.01356	21407.46264	57691.53704	17217.11653	154486.3667	NA	46315.24225	90332.70504	81141.39398	78448.206
A0A0G2JDV4	418476.3269	500313.7521	345375.3127	338071.1811	612704.1553	1080717.86	1090685.347	1391241.891	582247.6998	1088879.547	576105.6533	1314000.601	776222.0133	389220.8969	1472121.902	652325.8967	386333.8105	626314.4434	532377.1884
A0A0G2JFC6	NA	127971.0383	119390.1538	82196.27112	104499.837	185321.2907	327288.4267	53752.78238	14726.80282	42014.074	247848.9547	73786.2924	278751.7801	192636.3504	214514.83	281031.5201	51373.54795	182116.4733	63457.63638
A0A0G2JFS5	172718.4042	NA	337924.3225	126354.116	280834.0807	157400.3213	374610.7827	194893.972	174752.0742	262192.3853	370895.5558	246515.2727	403948.489	350511.8685	454136.8058	145318.0987	177160.8705	281662.4977	244636.1325
A0A0G2JFU6	73176.14785	82396.29536	71020.88436	116238.0854	156215.4356	501413.5991	189419.7825	125501.0284	188963.0877	172801.2603	171634.9057	354099.8019	218960.2466	313334.0167	383184.7971	221760.9136	142191.6049	139993.9001	105323.7908
A0A0G2JFY7	NA	282254.3175	120155.9081	273589.9564	93648.07562	215368.3647	265734.5267	NA	448803.8681	NA	NA	315562.5976	194844.355	117140.5261	NA	NA	NA	NA	NA
A0A0G2JG52	NA	64005.3289	31463.12876	NA	11630.12107	45311.07065	32449.69583	NA	106922.8196	NA	90485.62498	59844.06469	NA	50156.59392	NA	NA	NA	NA	NA
A0A0G2JGD1	NA	14155.80914	19161.68996	70666.25501	5911.93316	14110.95388	30275.96908	NA	13049.36008	NA	NA	40442.60249	26938.8322	NA	25087.73078	9036.288881	15662.56095	NA	NA
A0A0G2JGJ5	903563.5715	1013959.19	648010.4557	258262.6374	888233.6513	697292.672	784712.7705	665639.1824	630666.9607	NA	352033.7863	1430800.654	958198.9175	991409.3804	650730.1518	452649.0329	532884.5856	329291.8766	625757.3837
A0A0G2JH12	129597.9355	95439.8476	91860.9867	28753.08254	103538.3508	100616.4954	NA	152455.0889	74397.02558	220074.3282	57250.73959	59418.52316	55953.86566	94761.2953	32677.58594	103192.0782	113321.6183	125546.1891	98319.20339
A0A0J9YTR2	201224.0464	97776.648	52218.59511	NA	142103.9852	NA	NA	226249.9619	60380.62312	205891.4269	186669.7067	99573.01885	122645.7862	91514.98037	125642.4041	186970.5937	196064.7796	234020.8724	94052.12236
A0A0J9YUP5	42146.08283	64338.62104	78543.61369	48386.67913	45817.61473	92942.15159	46020.34506	65255.14996	54380.45083	61931.34857	52630.97144	79395.61496	42357.60865	61784.99977	20983.71094	48709.11142	68786.59901	32248.69507	38491.84922
A0A0N4SUP3	913255.5091	721646.0217	692520.9283	168293.9634	945059.7998	959958.0304	318258.8581	1060947.054	815277.8566	990782.2909	592989.86	689251.7151	350167.5421	818722.3898	394080.6327	958542.0727	1077681.007	1142998.958	939111.1049
A0A0N4SUU0	654320.205	843857.2085	783229.5556	356427.3935	884094.241	815860.9302	361928.9307	1000893.447	1082285.774	1343932.414	372969.7294	992800.4539	228465.7585	1009768.813	225551.4773	598962.5219	633254.2579	850306.5204	539517.5983
A0A0R4J094	2990270.423	3051266.081	3919452.612	3710824.617	2896042.631	3304502.686	3506192.135	2922608.865	3707830.892	4365327.915	4505215.414	4311868.638	3999669.54	2588680.049	3904323.306	3442925.662	3677957.198	3541255.701	4171476.381
A0A0U1RNZ3	90163.96065	36918.72353	NA	NA	142581.8322	NA	22351.18821	73890.05791	NA	69104.61236	40181.39521	NA	97149.85744	NA	NA	134813.7227	70460.95936	147417.2701	126109.3196
A0A0U1RNZ5	341387.9246	128184.1575	579055.2941	410530.1408	256370.2432	420493.8102	530426.1859	286591.826	300041.6843	298031.237	400903.0507	514890.6487	439296.702	279974.927	468404.654	79941.47838	223996.4916	132750.1442	87287.04551
A0A0U1RP31	1096111.988	829783.8304	999061.4179	347854.8508	1148763.577	1111892.413	835424.4456	1251116.809	959539.5354	1010401.742	1025256.899	973333.7783	583906.4166	963870.2309	703627.3321	1085162.816	1196324.787	1091972.219	1287369.505
A0A0U1RPG8	182317.0761	808665.3138	342568.2189	376491.6609	171793.2489	429911.6429	551473.4527	250865.9353	556686.7153	66607.74289	211172.3607	453517.0873	1002113.677	703957.5743	156775.6488	160481.7693	223941.1245	211416.0269	151755.9156
A0A0U1RPZ5	468260.0026	500564.4254	658909.3551	356342.421	575199.4379	451182.0408	734362.9524	573061.543	558843.27	301375.3725	652096.906	647471.3627	702125.3645	479109.5987	374927.0467	408778.8598	391877.4411	507683.3979	638818.6954
A0A140LHY5	205376.7724	142428.4064	104915.3836	193194.1344	199018.9457	177019.5071	67773.12067	186316.3151	159219.2691	216835.1568	65818.83122	128141.3386	39087.45063	167068.0861	22156.28803	232898.6301	254184.4129	284750.636	266525.406
A0A140LJI0	682045.1078	1042124.723	1400524.198	4001236.979	748859.669	1184633.038	2764497.645	1030920.25	1082285.774	1285074.06	1488594.152	1158267.196	2508608.855	1129105.128	2592214.654	807779.4161	973461.3439	707535.7452	874364.4025
A0A140T8M3	381894.07	623993.302	1622189.899	255637.0945	880094.8062	990645.2218	1001539.288	300919.6157	489879.6196	411921.1708	1222421.688	1226400.561	1350014.404	1064847.112	957109.6556	1272600.03	327025.762	767558.4985	410510.2004
A0A140T8M5	1038421.883	2056083.913	920607.881	1172405.459	1390100.463	1350897.325	2461077.172	348775.3341	850409.0532	2109091.015	1764624.856	2511201.148	2055245.809	3598448.862	2325525.904	1686934.923	2560728.264	2102301.655	1556818.936
A0A140T8N3	413310.178	314233.4638	1571811.33	137192.9507	842257.0438	908354.7917	447701.4033	246670.19	292699.177	611725.6629	708904.0249	651021.1109	1470911.216	396294.7865	681549.7706	426578.4895	258359.6853	664500.8139	541405.7402
A0A140T8N5	50628.06661	NA	181638.9204	61710.79827	32458.07353	131107.7028	129184.0759	36086.41251	38254.69343	248546.0759	293218.5441	172521.4655	145038.8982	119114.1652	182415.1053	86974.41859	NA	145470.0897	108562.1738
A0A140T8N7	124289.4844	156017.3372	212597.5581	120644.8241	204620.8575	312625.698	246295.3883	160962.6832	268187.4084	598950.4572	431657.8003	234840.134	391617.0142	322337.4826	234980.5248	223948.0099	161313.0276	313232.7413	350899.0046
A0A140T8N9	631722.9911	919952.968	463912.0536	1527353.901	848187.1738	1091109.378	837052.8021	317420.345	661223.4957	1451839.397	1044973.378	1440533.992	2206366.824	1790044.715	859874.9372	665186.0625	501674.3505	1826757.263	953536.6291
A0A140T8P5	47117.91219	39790.3874	28534.52183	NA	198394.3658	102540.7967	113303.9474	46528.73384	79213.59812	93931.85082	416422.8771	265214.9612	304126.0061	108142.568	229217.9142	87178.33055	57776.06069	43149.0271	107194.9675
A0A140T8P6	263032.263	249654.5907	360027.4155	388894.4199	246712.9064	366508.8357	397350.4615	164236.6057	273008.5907	676080.4061	428580.0579	201670.8655	601377.0134	256859.4829	264995.8102	231513.5677	380074.3624	277005.7975	294242.7708
A0A1B0GR85	158200.6894	290004.5334	212792.0194	83954.44907	200157.0904	220988.0976	175273.6458	159860.6995	260140.4133	142912.0072	143810.025	225821.2232	127477.6288	240472.771	87193.99363	131081.7491	161804.4105	130852.97	167472.8011
A0A1B0GRV7	592886.0126	403131.3969	1148631.357	2463127.065	1032921.872	750963.8227	1168730.712	889443.9615	903098.3323	1392981.043	1054831.618	819108.0678	992510.4404	725356.4114	1856153.703	623702.2611	840693.0213	922136.8612	1067818.117
A0A1B0GRX5	NA	NA	82166.03427	NA	109638.3819	177486.0863	108899.9678	106282.8733	145648.608	28218.75491	NA	88017.30824	NA	103599.5263	199126.8891	72987.36045	50859.62264	NA	41604.48913
A0A1B0GSF9	NA	895035.8597	547589.8479	1204673.499	377091.7803	346383.583	715779.0103	NA	1934084.763	NA	NA	666222.6379	737601.5266	433009.0625	NA	NA	NA	NA	NA
A0A1L1SQU7	411480.4402	588109.4741	546860.3663	274162.1763	1023268.396	340587.1943	703417.4355	1020911.316	271519.4457	711374.8181	404466.8043	565548.7785	486175.4485	498927.6886	406443.2564	457922.9242	417392.7748	430690.1717	802056.1506
A0A1L1SSW0	409736.276	328353.7843	276648.8699	NA	477101.7859	1215807.592	NA	411580.397	809101.8128	259153.3323	NA	227793.1975	377286.712	581569.0043	89111.69909	724424.1142	202391.4592	959857.8679	771030.5456
A0A1L1STM6	65171.93428	95525.28305	54526.73959	NA	119386.4614	90788.71734	NA	55280.9465	118035.289	79870.39387	64359.41745	52553.21069	NA	108474.8738	18180.81217	39659.54409	100327.1582	20832.38065	113503.078
A0A1L1SU03	38047.87395	29621.50334	22771.01211	NA	33928.29784	28465.06927	NA	47342.5603	16821.22622	39146.00451	34250.77696	23165.83059	9134.942988	28618.13333	28750.00738	32648.99769	45697.03626	42037.05239	40821.78843
A0A1L1SUL4	NA	NA	NA	275486.2416	NA	NA	327498.5734	18181.02928	NA	NA	NA	NA	112141.8681	NA	26515.369	NA	NA	NA	NA
A0A1L1SUL6	NA	699574.5711	474860.324	765938.9399	431937.0357	658937.5795	767200.9141	850306.0251	1212560.913	NA	321244.533	1119333.845	609434.786	468996.3051	NA	NA	NA	254490.7591	NA
A0A1W2P755	88899.10511	94120.76181	83617.2393	73315.56867	105052.0158	115972.457	34994.49458	58232.18092	123109.0047	108310.1619	27665.96594	59323.72045	120256.0592	126682.8414	40717.71839	114252.8469	99345.38096	98861.55176	109878.4842
A0A1W2P7C0	4115227.463	3633353.764	3979906.894	871331.737	5357678.868	2816101.346	1528340.161	2732439.11	3517428.765	1932515.954	2513851.051	3718135.033	1158594.451	4094153.552	783446.2083	2466279.127	1937848.416	3224889.917	5788172.968
A0A1W2P7N5	87167.44047	86778.28899	75407.24555	NA	116619.7754	109722.9982	40968.05705	77561.53525	101556.486	126635.7104	50703.48847	110101.5703	37408.59689	124683.4992	31558.66662	97056.56767	111093.0926	106896.9365	89622.37371
A0A1W2P872	383655.5412	289206.5099	312985.9236	347533.246	402253.5641	437590.9746	459856.2027	487642.2936	366518.0816	451182.6358	528664.8478	362849.0992	299991.3351	341544.2034	425596.8425	336118.3307	273998.9129	291389.2147	298915.2235
A0A1W2P8C5	67994.1342	12905.44725	94445.3065	57474.0046	93570.84781	95484.64427	43193.14052	172337.8373	3652.023027	149285.386	112031.9902	75852.19334	92025.44455	81652.38477	153684.1928	72891.47152	123657.469	183024.7492	61790.84215
A0A1Y7VK00	149976.0035	120382.3048	NA	129536.8204	134817.5419	72017.16769	40719.47702	66435.00316	85341.54026	182600.1952	47492.56131	158645.6192	43774.21705	54420.75582	53996.79132	33236.85999	123913.5418	157223.5888	124477.6536
A0A1Y7VK17	48933.03519	188037.7929	227807.8555	321098.1919	148790.9476	138345.395	216701.7782	34048.09301	205116.2028	NA	111233.4728	138933.6635	300111.2244	168214.6327	198894.3366	47412.0459	NA	NA	NA
A0A1Y7VLD5	2355679.272	916171.2757	1219161.352	1269209.579	1515595.644	1215807.592	1404724.413	2262019.19	999774.5112	2236617.449	2671582.882	2258134.366	2297039.434	793473.5796	2666887.504	1854641.904	1957622.379	1336900.567	1716492.673
A0A1Y7VLX4	NA	NA	NA	NA	NA	NA	NA	27311.57966	NA	NA	NA	17629.80006	NA	NA	NA	45529.68302	23862.72472	36805.17877	NA
A0A1Y7VNF8	308081.5042	250178.4696	245453.4528	309781.7903	204268.5056	238494.6877	242118.2998	284945.3563	272978.5272	222947.5968	258260.2413	322058.6272	224063.0996	209458.1809	244702.9298	300884.0805	355115.6657	165862.4158	104141.2072
A0A1Y7VP67	228740.3033	123748.086	175757.7263	98947.041	148402.8779	163046.033	160625.1796	177883.7878	146461.3245	165411.594	163700.9946	171021.5582	121578.8718	192204.9038	200925.4381	197033.0125	218888.8769	169671.0516	148776.0045
A0A286YCC8	787276.6662	696980.5255	499044.052	394420.8596	571551.3896	556864.8168	439688.8553	390034.1637	432302.0164	282964.4794	298244.2746	446206.3773	803932.5701	897397.1499	251603.7679	439799.7187	392360.9145	262024.3469	432989.2687
A0A286YCE0	500386.6604	440927.6646	266307.1574	NA	503242.432	273387.3265	NA	433789.2216	459976.4645	430302.6348	146528.9274	244947.232	9075.905044	402850.94	NA	529967.8701	450021.7919	727323.9147	669439.1283
A0A286YD01	124665.4316	120312.8298	204918.8568	139610.9025	195362.2092	241037.4922	236594.9234	115988.5371	234570.4098	61110.56883	128345.4048	315858.4911	198441.0352	153100.2295	59331.95311	127771.016	150219.8341	150459.4843	131917.4518
A0A286YE24	3836391.957	3530080.143	3738089.766	962954.6858	2886389.156	4364437.51	1887949.611	4123681.001	4068592.817	4492854.349	3371517.881	4282668.624	1420537.545	3956457.805	2997581.555	3620497.759	4548011.589	2969756.221	2664555.487
A0A2I3BQX1	1096111.988	891448.5097	1158707.07	590518.042	1129456.626	1350897.325	856813.3414	1191063.202	947686.502	1265454.609	1301287.603	1168000.534	861470.3855	945510.798	1077422.552	1104893.049	1572030.093	753878.2298	996036.7881
A0A2I3BRQ1	248051.1043	222830.6759	372086.0296	440421.102	321032.1178	354431.8136	511452.2923	258441.6978	260609.4038	372477.245	357525.8115	319124.0259	334784.4302	279897.8174	368959.6192	292574.6929	307887.5315	240093.0544	228184.7478
A0A2R8VHI0	922857.0655	744241.3512	928674.4974	1063938.593	1042575.347	955208.0675	977217.3278	853502.8787	704108.0674	646310.8317	658907.9637	497870.9343	277686.8807	878108.7297	423284.1177	699922.1243	766667.2118	863914.3312	1077797.725
A0A2R8VHM0	489348.6204	541218.5558	560114.9676	876682.8537	510284.6423	545165.0069	938123.2855	407913.1234	598179.3473	261645.9836	413221.9067	430582.4235	532871.8422	474477.5138	443589.7991	479719.8991	339052.2865	348874.9186	460836.3684
A0A2R8VI07	796651.3082	1699320.494	953432.541	313886.285	922384.7514	799512.9943	799889.413	183966.2173	913187.6408	94213.29185	234282.0456	873840.5728	934298.6252	2285749.405	NA	221222.2782	178665.6692	129152.7591	517519.5471
A0A2R8VKC7	187005.3586	208197.7426	139897.2538	NA	137172.9899	82714.40403	80523.52323	77157.77483	89113.90745	117226.2215	54379.3302	194737.809	122410.0374	235899.4363	NA	84642.10775	85602.57525	39504.39122	187843.1782
A0A2R8W6R9	79338.02792	61321.1536	73024.84305	135204.1638	89509.24456	68889.2169	29973.56001	113504.3196	126682.552	128637.8754	132105.3373	129504.9792	122429.1794	37037.67749	119868.0593	63427.5693	128996.4391	76151.18299	117625.6543
A0A338P6K9	108563.1619	56920.57071	97292.09863	154220.7955	100260.9959	106807.1382	203152.3684	137021.312	42421.59387	133323.9813	182454.3235	91830.14865	174748.2824	106343.3436	258623.0159	106500.8383	152222.9366	88892.35567	101109.4021
A0A3B2W3R7	111294.7883	87140.7794	100488.3165	NA	133564.5208	144057.6124	86187.25968	98468.39775	166342.3129	116870.1285	106733.1865	65050.03774	65870.32594	124633.0107	107164.074	97901.9095	155096.0935	218428.1214	83870.9257
A0A494BB10	162793.7832	156113.1001	157756.4563	387165.9286	181054.7932	154473.0308	195838.8112	177163.1446	193165.9641	181817.3791	202534.5714	148618.3346	235916.0246	140457.924	376847.2057	177563.2186	221851.0166	176654.5711	185974.9954
A0A494BBC8	150074.0766	75196.99734	46481.28224	71683.77388	172407.2099	94409.95349	78624.22344	219858.2563	134614.3037	167068.4566	156875.1497	139142.9303	84699.60146	110612.8297	69291.17781	317971.4488	178364.1162	219540.5043	116410.138
A0A494BBD5	119226216.2	158665836.2	158188704.4	80454980.11	114876357.7	169381741.5	170814488.6	104092918.5	181383078.8	98097256.53	134072056.1	133346727.6	69314172.38	138613718.9	109875765.2	93324002.18	106779402.5	83990012.72	96802203.09
A0A494BBP1	NA	242033.9363	NA	NA	318252.8822	NA	NA	NA	197997.1675	NA	NA	171685.3718	NA	301264.5255	NA	NA	NA	NA	NA
A0A571BD48	2961425.37	2976157.993	2730518.401	2473883.078	2828468.303	3408417.865	4349026.783	2272028.124	5060688.11	1991374.307	3627832.106	2267867.703	2065320.543	2570320.616	3530959.056	2801693.089	4330497.991	2214560.481	3293270.827
A0A571BDH3	NA	188116.6564	NA	NA	203773.2823	78104.10321	100756.6118	214172.1806	147747.0399	179286.4699	101125.8199	121280.3088	NA	NA	218857.5897	NA	167464.7076	166064.4817	419948.9142
A0A571BF69	101688.4244	129489.1605	181248.9902	307007.8144	151297.9552	98430.63959	350838.3505	86954.72007	97725.59523	98769.22273	110405.3807	173021.7591	163281.2197	94700.70917	123331.8128	112366.6366	73825.89472	99316.09795	92915.54474
A0A5F8MPI9	40234.61736	31957.64654	17785.34747	NA	62989.1203	NA	NA	38465.8365	36022.87987	27714.33882	NA	NA	NA	50691.95498	NA	32233.97224	32469.83665	65808.47117	58876.99604
A0A5F8MPQ6	NA	178626.7495	105607.5851	93827.50131	125353.2746	123613.3401	174251.0064	NA	285080.0856	NA	NA	268043.4692	121445.8853	131667.4275	NA	NA	NA	NA	NA
A0A5F8MPT3	139317.7566	79959.60121	194724.2497	NA	NA	186419.6742	NA	246613.139	184447.5509	244081.6698	140615.9554	147337.4274	NA	186897.1917	94594.07307	96848.11775	274545.663	209369.8547	238969.7108
A0A5F8MPY0	398078.0674	356116.5503	260110.5935	375125.6472	240080.9688	299743.3333	294072.8751	595604.6661	406969.5145	740823.6145	663951.4389	569512.1937	299188.3788	253861.3875	806235.2954	670130.4589	800370.9437	496664.6839	631986.6553
A0A668KL51	3663321.643	2666337.129	2851426.965	2689003.346	2780200.926	2431615.184	2438601.581	3493118.129	3016370.537	4404566.818	3884146.33	3358001.535	3969445.337	2450984.301	2912241.155	4242000.099	4192080.247	3531050.353	2993882.57
A0A668KLU9	145486.7518	98146.55533	178416.7071	173341.7605	123203.4456	145191.327	193052.9617	66971.08169	48009.29503	131073.6303	77381.7574	116128.4531	60027.68524	147906.3459	232393.6439	84874.7272	124130.0667	36929.88812	73438.54229
A0A7N9VR94	18364683.3	30324890.59	28312755.37	16134020.08	17762394.81	28992334.89	38096126.08	11009827.92	34973864.36	7337674.788	17251918.98	17714674.76	12895659.98	41675912.84	12374358.02	11048930.49	11864378.06	10021651.58	12873695.05
A0A7N9VSG0	85401.83482	107296.5982	141401.5579	NA	120261.0663	93826.26193	85583.22818	92288.78152	107393.8144	121149.1308	61962.28796	154993.6709	47124.06622	141961.5615	49817.03188	70426.27755	128247.0059	101970.1007	64365.88055
A0AUP1	557599.8602	1042124.723	1138555.643	466129.0496	465589.0511	NA	970416.2141	428058.1058	NA	1108498.999	797865.7632	NA	1118295.514	335332.2893	689500.2956	861753.4416	748176.5786	348250.3513	456813.5882
A0JLY1	NA	138156.6339	109166.3272	NA	96327.20466	178805.809	114619.8932	NA	226535.44	NA	NA	240444.5899	36319.61886	104114.5084	NA	NA	NA	NA	NA
A1L314	204782.5644	230451.3303	216525.0713	546949.7342	386513.5724	440322.9046	293577.2883	505929.6177	448173.5369	449213.8239	394580.9618	272785.5514	411694.9523	298026.8395	543230.05	420477.9015	553469.2816	541014.064	426737.0439
A1L3P4	172461.6832	81624.2781	194210.3883	NA	91440.90499	87253.1073	76452.96901	NA	107666.3901	27703.74431	31793.80795	163718.6348	22954.27476	209929.1004	NA	NA	77043.90953	NA	55777.13003
A2A432	379323.0144	334857.2059	219536.7021	68305.41763	310802.3298	240824.4661	130634.8753	286836.044	202022.6693	247620.0378	208896.0933	231286.4924	394883.2431	379699.695	145525.6506	348868.9937	305239.7978	355110.3861	283250.232
A2A473	104065.2567	288911.7107	317679.191	338508.9508	515204.0534	405905.1583	284689.316	546856.1508	72703.84962	669445.1077	280161.306	420157.0454	755028.8021	273875.0054	756179.9505	181559.5773	443223.5033	103350.5781	728891.6484
A2A479	454984.5481	496276.6924	450136.5379	182280.0076	418761.9724	582186.8676	276847.5824	502741.7721	533182.0738	542660.2895	426136.2004	526924.9476	251990.2632	465527.2902	294150.2244	434385.7427	549004.3206	472465.7631	422868.9476
A2A4P0	585698.7871	484141.1031	382236.3035	275469.032	675926.6967	582274.1564	249793.714	501177.3756	472764.4726	663099.1962	346839.48	274725.4056	180410.2831	428800.1625	125490.9249	623944.943	758352.2601	706487.656	730062.2565
A2A690	97446.27871	135730.6426	99436.2105	209564.7868	182440.067	221500.3994	72905.98368	151162.9355	158107.9219	300553.3175	136825.4623	217565.4061	74970.02751	182510.2052	140013.7275	171853.2891	209849.2095	122877.4907	262582.4626
A2A699	53486.70744	90973.54514	74895.39929	NA	94900.80713	121148.4721	NA	81151.43978	173353.1196	42268.93067	109735.0204	53218.48433	NA	138402.5854	NA	NA	NA	NA	24370.10432
A2A6A1	492157.167	496565.8585	629380.4611	157249.6889	608427.6657	610974.4896	394278.0482	686891.1529	527801.7106	675358.4103	553288.7582	560204.2028	394800.6302	541077.2749	754049.6408	527821.2207	628454.1283	608906.161	628517.7434
A2A6P4	100742.3067	87307.33159	141203.0663	223434.666	92417.64364	105150.7303	172505.7768	145086.5114	107468.9731	103986.0348	150434.7619	114118.5188	186411.8024	123045.8377	250567.9488	91950.38336	114521.8979	58651.76689	70999.72555
A2A6Q5	96594.38817	33977.30303	NA	NA	18166.97196	44373.34008	NA	62332.14074	44956.24703	41026.72511	22305.44967	34290.64634	NA	48710.78857	NA	86748.01417	59174.17878	77752.40207	51366.14305
A2A6T1	239866.8015	140877.4244	149058.0927	63959.55799	191105.0265	232453.0592	124740.6517	198028.7702	148391.4008	160482.2068	247216.0557	98769.04515	51884.68045	167068.0861	131538.359	254458.8422	257994.8556	222824.5853	137930.1659
A2A791	281447.9059	226575.7529	151526.6425	50101.6179	222215.2818	253090.6138	47102.99426	213212.3238	243610.5023	228637.2377	93207.18913	263237.147	98485.46497	235486.349	52660.78736	279689.8642	338321.6386	298500.3011	244562.2834
A2A7S7	74909.35089	79211.80631	50627.74068	20761.14947	35077.93023	38418.48076	79692.60064	72393.92238	41980.86305	32914.082	77403.44552	46403.20121	155179.1184	48832.51161	24214.16511	73032.83864	57765.8771	62120.36052	44237.50906
A2A7S8	160190.998	396656.1408	246063.0335	325544.7279	159903.0632	277847.366	401321.8983	202899.1178	413811.9657	136553.343	236337.4885	337272.8075	295364.0096	246636.9506	213741.4327	190956.1007	181171.0303	177006.6556	91889.74077
A2A863	283166.1095	1201729.41	789079.515	286248.7086	466314.0271	755441.5278	591931.7634	79838.46775	1352857.217	184194.2757	191240.9723	1138800.521	342666.9024	1275980.591	138104.236	140844.2684	134491.6236	180541.7881	307716.2403
A2A870	65250.20053	145981.9578	143761.29	76702.52972	100172.1839	127311.6813	117548.4627	114306.0352	180087.3422	55113.09876	NA	203332.3463	47430.53964	105130.703	283986.1828	96162.59081	NA	NA	20658.38851
A2A8L5	999961.8133	1154786.855	1068025.648	1376769.713	994307.9701	1569119.2	1314822.051	988217.1313	1593365.167	896841.4151	1104122.815	1275067.25	1249267.06	1156644.277	1514792.102	840008.7517	1048020.062	1061356.175	1027899.682
A2A8R0	162724.5551	143117.5231	134890.6317	16385.71079	96753.88827	144971.0268	NA	187559.4248	151284.511	250887.6575	99997.05153	151767.0694	19691.57204	182139.3446	82237.52986	141818.9419	174644.6337	106719.3634	203922.3235
A2A8U2	167989.7386	150909.9873	NA	NA	153482.5367	76782.61388	NA	116275.7935	43091.80936	54338.81711	NA	111099.2375	101359.8874	215014.6633	NA	61571.25032	50851.51531	89702.15002	112917.275
A2A8Z1	201210.5854	116563.0585	129099.1115	NA	158886.5522	102704.9826	72150.91621	199109.7352	124430.7963	159054.8917	101068.6422	113845.9854	185815.3781	130012.3246	73635.53755	249569.6905	239866.086	260228.2056	194789.9837
A2A995	NA	108044.8625	NA	NA	78282.44569	147604.2374	315485.3702	427707.7931	288424.1482	217151.03	NA	189182.0198	192823.3633	126425.8093	NA	130192.9021	NA	28225.44079	NA
A2AAY5	1759548.191	3595799.72	1209085.639	1398281.74	2538864.04	2421223.666	1483388.98	1561393.777	3687788.563	1039830.919	1202705.209	1518400.694	1551509.091	3029306.44	296711.5032	2318302.38	2254231.831	1877784.003	1536859.719
A2AB59	128822.0036	226829.2427	297372.5977	181186.1211	205774.4478	311752.8105	247970.9436	162732.2628	331767.6892	179525.8272	85433.86877	275272.4192	202678.4685	269292.4909	96109.82526	148762.0109	111254.2504	144414.8567	91306.33286
A2AC93	NA	1013959.19	627206.1221	396707.588	562611.306	690366.7254	629472.7424	NA	1122370.432	NA	NA	1489200.681	442005.7981	489131.0952	NA	NA	489093.1662	NA	442564.7031
A2ADY9	1471097.668	1398888.142	1481129.907	1559621.941	1670051.251	1756166.522	1562053.547	1801608.204	1433026.534	1961945.131	1902640.208	1557334.045	1944423.731	1505473.504	1952161.653	1647474.457	1710447.837	1683882.394	1906105.236
A2AED3	222519.387	174936.1258	131202.9205	193235.0072	NA	141671.7199	207796.9492	NA	199476.2914	NA	47782.0978	158669.9525	195051.8945	105534.6106	NA	NA	262092.0209	265765.6274	NA
A2AF33	265347.5592	365889.9902	389073.6828	1043273.065	223168.0798	352405.4676	863393.0705	327940.7361	551331.405	294030.8309	355064.2091	350902.4004	752265.3024	356542.9422	523289.1988	218226.2423	225564.5669	98172.28256	293582.1207
A2AFS3	NA	549952.6876	3949679.753	26890033.46	765200.1068	1015784.382	10934374.83	2322072.797	1122370.432	621889.5197	3322226.684	NA	8482926.33	797332.7324	15041245.52	NA	931490.1178	661321.8481	419002.8473
A2AG49	1211492.197	757585.2419	501314.1102	502016.4883	571731.9095	601193.993	473184.228	887990.6642	461400.472	770241.0198	779450.572	536497.6853	672756.5063	538825.4904	472066.8239	1164083.748	1107341.952	885483.3339	694127.682
A2AG58	101898.9933	107776.3511	71164.96707	12466.43463	97978.9143	114283.8354	75840.62155	95705.3313	100655.5833	124504.057	52899.80563	72412.62644	33257.10111	90776.83936	82569.07732	77329.68879	131629.3424	89182.79987	67383.71418
A2AGB2	NA	136081.7729	52097.7873	NA	65684.08104	56101.72674	NA	NA	101913.2395	NA	NA	223846.329	NA	113834.9102	NA	NA	70725.13952	NA	NA
A2AGH6	46606.68172	NA	23391.47455	NA	19744.25331	20397.61436	15867.87935	25044.45592	25088.38636	30755.15757	NA	5373.970457	4988.222625	34202.88925	6986.530535	28382.82806	29973.47263	19192.17715	13268.78775
A2AGT5	103256.6337	45800.06718	NA	NA	62110.46097	69706.09412	327295.1693	64778.72468	41065.52988	176022.7742	NA	65552.27797	211645.9895	101972.8806	80782.58272	105988.8388	103096.5018	67119.24605	79078.81746
A2AH22	116416.7081	92418.43699	83605.04769	23197.17138	98141.09269	108197.5233	67843.13214	109272.5421	89420.05403	101644.4533	114621.7497	88964.362	38082.69737	75907.5346	81873.44638	122613.5331	149009.6675	104847.7026	89750.51188
A2AHC3	197019.3993	167139.9062	147523.5615	19231.53681	194910.4265	224349.7536	39226.53591	196224.1594	235224.7918	212266.7676	141076.3352	187901.1126	NA	223528.8503	63312.33605	226978.5737	242299.2722	250349.4289	174181.094
A2AI08	44320.13442	180892.1972	161373.6375	171774.6093	28992.57239	107598.9719	272624.419	50865.40497	191997.4963	26993.61827	65724.78361	172691.7989	145894.2432	153255.3667	47195.16143	23361.77971	34871.0879	32737.73534	9789.596819
A2AIP0	1307642.371	1652377.939	1098252.789	1066858.851	1061882.298	1267765.182	1116413.156	1201072.136	2064359.902	1157547.627	1291429.364	2394401.095	1208968.123	1165823.994	1248103.352	1243004.68	905682.1295	1142998.958	430877.5835
A2AIV2	136904.3873	71307.71277	NA	NA	200669.69	100937.8011	NA	149425.3845	112293.1617	137743.2627	NA	90628.8601	NA	104613.885	180418.1399	238968.6363	180303.942	384568.1227	258681.4336
A2AJ76	74416.1005	259976.3197	487241.361	NA	135959.5481	115358.3183	1528340.161	114592.2907	129061.5764	442014.4662	117105.0402	NA	306175.207	1753325.849	NA	NA	NA	324880.1047	196999.469
A2AJI0	952753.0392	690785.986	443812.0124	264131.1183	836797.0381	838904.1211	359801.616	753012.1758	834703.8841	688883.0791	841238.0733	484659.8749	309662.0726	644408.7535	596713.9456	884657.2826	812318.3724	1014517.711	741233.4303
A2AJT4	188945.6691	233414.3444	284901.8869	69005.6341	198919.5149	286164.7369	295424.7818	244798.5192	272016.4954	224954.6667	210107.6709	241450.0437	137631.9535	229522.2872	122921.1121	204202.9792	235025.4197	281229.791	232109.7279
A2AKB9	18889.7594	19179.31973	NA	NA	17119.47334	17858.34306	6825.173838	25136.43802	33050.30182	NA	15755.93115	NA	NA	11462.71197	NA	25998.03479	16628.91455	15092.68892	10292.46929
A2AL36	151580.7499	115526.5669	73009.12494	NA	48846.48918	30993.01383	NA	NA	84322.38782	64803.24386	35496.06976	171947.1986	NA	77119.62436	NA	67662.17056	55569.08864	NA	NA
A2ALS5	10092.40305	33430.23449	24426.55262	39167.70006	NA	42706.74844	74947.3292	10247.04702	43298.04493	NA	13371.4202	52693.56542	42374.13122	46496.73275	2571.146243	25771.43307	25557.15564	39448.87413	NA
A2ALU4	547675.2392	815124.6093	755872.9855	330173.0404	347197.8629	719832.9135	596731.4258	596449.4202	820533.9574	627351.5749	562434.2469	775846.3013	299249.8346	713183.1894	293162.4093	466783.7719	408396.6102	473899.6144	473805.8677
A2AM05	234351.6275	328260.8381	302243.1977	328570.3944	257493.9078	342033.6936	526182.7944	321823.2753	372083.8364	259214.1526	339233.8482	277524.7135	339192.1265	339399.8217	277296.5622	288243.9067	285089.1403	306370.6654	323553.8791
A2AM29	30508.54647	40095.98343	46072.10751	NA	36628.66453	37127.75032	NA	43227.08663	39158.70269	44972.68725	31295.27678	39712.50482	9925.477169	30136.64203	12566.05389	38478.39369	33679.40999	58631.86646	23046.40904
A2AMZ4	92343.68511	115054.3248	152245.0409	193402.8011	155303.1821	192863.4544	167070.0552	161065.7753	225055.314	173380.0341	198988.5626	208653.5621	190423.5616	177651.3812	249767.8826	196800.1958	293483.1878	209090.2282	202312.6126
A2AN08	195707.9109	167047.8988	51114.09538	NA	169058.4193	116150.152	NA	58971.24064	96535.78236	29630.66872	57670.89776	142825.052	95582.12802	205821.1772	NA	118883.5325	91088.16931	52331.18676	76507.37172
A2APB8	128716.2384	44392.35384	23085.27361	NA	49493.85124	77360.27836	9840.173178	36489.27212	NA	78451.61325	48718.72912	53965.32334	NA	73968.87028	28091.60619	116519.8506	116381.6392	55218.07556	83587.50482
A2APT9	NA	154936.7196	156526.2116	121932.3189	80924.21578	189515.3074	138116.9994	NA	125536.1307	NA	56340.13402	362787.7792	96569.75423	136978.8114	NA	50182.76252	28743.43324	53974.34982	34977.03108
A2APV2	51136.41258	NA	74944.06499	NA	97011.63607	65757.52515	NA	212113.3428	65788.84521	130773.4527	8305.616	43055.61435	129375.7087	127436.4961	NA	135733.1515	65002.94998	229992.8216	123926.7792
A2APY7	430032.6163	363764.4313	442278.4888	418830.5564	407204.8316	373892.0091	365381.1814	359486.8957	297580.4862	542327.7398	520918.2432	435729.4125	450206.6318	263390.8512	515350.4081	472815.3041	424609.2828	402656.0812	490644.4613
A2AQ19	862481.4865	865829.1408	1168782.784	775292.3691	958074.6154	1205416.074	938864.98	1221090.005	974194.4865	1226215.707	1064689.857	1022000.467	971936.8253	888431.3208	1109425.202	954666.0684	1275420.641	1142998.958	1077797.725
A2AR02	1153802.092	935426.173	1440827.053	208175.1098	1399753.938	1496378.575	1292346.46	1531366.974	1252645.572	1186976.804	1094264.575	1099867.169	714466.9141	1202542.86	904033.2605	1124623.282	1295194.605	1255257.784	1437063.633
A2ARA8	53601.03	158269.641	127262.3089	78486.5221	85178.98508	138395.2743	58768.38768	NA	164315.0313	48526.75086	104334.6769	91685.51125	99245.80517	223326.8966	NA	NA	21635.78096	43319.96667	110211.8031
A2ARV4	510441.0841	115512.4842	377632.71	NA	509597.3149	286120.0533	NA	141796.5746	NA	308326.5441	337207.98	NA	NA	598202.6505	NA	NA	NA	NA	NA
A2ASQ1	879744.2888	1633600.917	1652417.04	1527353.901	1390100.463	1527553.129	1584529.138	1361215.088	1392941.876	1854038.148	1104122.815	1586534.059	1873900.591	1542192.369	1205433.152	955714.7303	1186437.806	940322.7911	1536859.719
A2ATL1	175209.6552	225242.5844	204419.1014	50168.09007	151073.9946	223351.1287	126358.8942	130044.0838	233360.8552	227695.5041	82498.18365	215483.4452	120069.6766	218113.7356	180662.4268	128177.4588	104900.876	141751.261	95420.92547
A2AUY4	26201.88401	23266.608	26915.85843	NA	29853.08319	37073.92226	NA	37013.13975	13187.75237	21520.37994	28000.25884	28259.57825	NA	9014.169478	6941.577479	14803.69249	27331.37451	17635.04517	30163.96567
A2AW40	13845625.11	14739962.3	14811299.07	14413057.93	16797047.26	14963785.75	14946267.75	13211793.5	14831323.57	13537421.4	15280271.1	13042672.63	15414343.57	14779343.54	18348186.03	12824651.46	12655336.59	10817668.71	17364518.9
A2AWA9	96131.04047	92901.75754	49120.61543	NA	108291.7221	55795.80045	45557.46027	45005.87446	34691.26752	NA	18670.22389	58396.13336	91555.55894	139961.3013	NA	50077.30443	50338.87531	55351.66356	88501.46407
A2AWL7	91606.30942	60916.50877	57726.98776	NA	44231.25911	106016.3437	NA	67564.6115	85557.09551	74100.70563	117363.3261	75796.71332	113981.5146	83076.067	201862.049	95770.94568	143603.4659	49909.25361	80541.3291
A2AWT3	NA	NA	NA	NA	NA	27215.59316	28330.03245	33675.96082	NA	15840.35259	28468.13088	3841.612156	20940.13387	NA	53349.27104	NA	NA	NA	9747.732361
A2AX52	709368.1029	2112414.979	1138555.643	669244.5308	537387.74	854339.6818	804754.2546	315079.2553	1092306.939	436191.4131	1064689.857	1216667.223	1712704.841	2450984.301	145575.7881	505212.3467	358116.3647	230146.9223	431549.2112
A2BDX3	262271.7151	166203.8717	204079.5498	445286.0469	207736.9993	179158.0815	173555.3869	204589.6268	269294.7471	249538.8202	331825.3813	237015.535	62598.25371	194062.8784	146979.6376	379226.9168	346074.0209	332943.3501	308310.027
A2BE28	487691.9529	411919.9821	266884.4958	55545.9892	614026.6815	387594.2646	76086.16737	482536.7361	402752.6084	308831.7449	206202.8222	309372.1948	113008.2953	570074.1633	25293.93452	488904.3226	572454.2639	738906.9845	658026.448
A2BH40	1086496.97	1013959.19	1027722.793	603797.4161	903682.108	1257373.664	514152.7345	1211081.071	949516.3666	1324312.963	880616.8107	945877.0057	658394.9725	963870.2309	1044921.727	1035837.234	1216098.751	948343.1739	972817.2328
A2CG49	NA	47833.80644	163987.2776	178426.128	275999.6202	93890.06585	NA	451601.1214	81817.09668	580914.2956	68706.30954	167450.3966	NA	160843.3204	49354.06021	27306.93845	12858.51407	309016.9121	61231.58489
A2CG63	155843.0871	112059.3898	166485.047	86781.23694	152730.5309	163931.3903	105867.224	166285.4346	145648.608	194814.2847	139518.7334	170199.0911	98814.60654	135755.1552	132279.7537	144984.6578	174959.0397	176127.9752	125488.5879
A2RSX7	147677.0528	141473.5948	131009.4668	144331.7168	161870.4415	127723.1854	116337.0283	173728.0782	132069.93	228935.4534	134903.1057	126419.5111	245068.9207	87075.85307	170629.596	215696.8264	196719.2978	223324.6473	231126.7364
A2RSY1	117839.7307	117296.3013	53980.33364	16320.95959	114494.0801	83370.42056	34592.40626	97968.85183	152656.4084	123046.3318	70291.61302	164720.1953	44795.19063	99823.90894	59340.91386	108149.2993	103069.807	88312.69191	120041.7176
A2RSY6	48169.69895	35315.54139	45757.34221	NA	47526.37641	30438.21069	NA	55024.41751	NA	27135.27071	NA	17625.12806	86389.23516	29977.28215	NA	52787.44924	84340.30429	60790.70575	25961.25311
A2RTL5	621112.8193	477161.684	647713.2221	285805.5608	539132.123	771121.2891	714005.6862	722646.0695	656678.8976	724564.9752	733545.6801	659802.5283	548803.0196	584855.3428	931445.6638	530749.1873	717953.0642	386626.5413	428651.1329
A2TJV2	340087.0127	244597.9387	311996.4885	347720.4007	431202.4062	243051.3683	176344.6077	436453.6	234216.6626	247420.9004	540674.155	181036.1894	321427.3474	336822.1573	725763.5651	320107.2466	421142.907	522563.8156	548899.4283
A3KFM7	116759.9642	124800.5381	80791.60617	NA	164444.058	130082.06	NA	139618.6305	129115.6907	119667.8623	50207.71761	86803.36635	NA	112065.9788	NA	138167.8623	123470.605	158516.6064	127513.4505
A3KG59	421741.5868	641335.7596	696454.4869	1107869.379	737825.7465	777693.9242	970784.8138	731682.1355	699579.5031	721022.6832	409029.1975	813736.2387	993737.543	531580.8582	827295.1727	578418.4168	502646.2408	621874.0965	796453.5984
A3KGB4	1855698.365	2009141.358	1743098.463	2108178.623	1148763.577	2015954.469	1809285.044	1921715.418	2154550.383	1589175.556	1942073.165	1479467.343	2266815.231	1936920.178	2528209.354	2081539.584	2046605.215	1826757.263	1686553.848
A3KGF9	109383.3229	64067.85638	33636.25868	NA	68448.64334	113210.3916	32284.38786	77839.88372	42649.37494	69411.06819	44897.08403	49417.22659	18990.16903	90132.60686	77550.31506	76078.10145	126524.6937	88128.17922	25521.75115
A3KGV1	223351.086	1398888.142	994684.5278	NA	342923.304	277568.8733	374434.3493	237560.0578	1092306.939	114804.2003	240641.5958	1323733.938	NA	927151.365	190650.4539	226741.8109	241403.5116	66598.05893	150536.4075
A3KMP2	2894120.248	3342309.922	5440885.374	2118934.637	5299758.015	3585073.669	3910752.766	4183734.608	3717852.057	4286850.11	3105345.417	6073602.777	2861224.558	3873840.357	1258770.902	2091404.7	2185022.959	4041317.745	4590619.94
A6H584	394560.894	512979.7924	296969.5692	134145.7721	232780.0453	168960.885	98162.59149	98018.99659	379373.2315	292111.0676	164115.0407	137608.9562	154733.8151	536589.3115	57233.53935	287105.4723	188259.0075	149442.0111	315179.9896
A6H5X4	287327.489	186829.4916	256891.4029	179168.2929	239520.1019	208212.7655	289745.2001	189457.1188	330965.996	208239.8752	193720.3195	272348.5245	153605.4449	225151.8242	76822.78815	271282.8119	216619.8146	252718.0902	290238.9518
A6H5Y3	454923.012	264440.5567	327538.2768	108672.3056	478488.9903	281270.3319	240356.2135	483254.3767	239030.8301	306436.2099	440198.9789	323412.5345	292254.9466	292797.155	158887.8237	377385.0995	356858.7406	554132.0181	715308.4032
A6H5Z3	18602.84728	29368.2952	5089.363876	NA	51790.41305	9758.788749	NA	18585.08997	26192.51827	NA	7044.530298	NA	NA	25381.1817	NA	27362.28176	19729.86749	22575.24996	51830.39444
A6H611	28097.00395	34219.6205	NA	NA	60895.57108	NA	NA	8357.330165	6821.847656	NA	5283.198094	NA	NA	31353.87244	NA	23428.07329	22280.51103	24185.34769	53573.93185
A6H619	1721088.121	1276837.498	1924461.308	466714.1767	2152725.023	2254959.38	1236157.483	2502233.617	1693576.813	1746131.166	1281571.124	1635200.748	1118295.514	2423445.152	1205433.152	1627744.224	2224570.886	1316489.871	1946023.67
A6H630	16206.01574	30343.94927	32670.60229	8609.823009	17563.14707	8957.353324	42062.95544	43625.74249	NA	22309.57237	15118.00448	NA	25080.14446	15494.35166	7930.662049	8760.450358	20125.24789	29712.46202	30689.99083
A6H6E2	671076.2959	508669.527	600015.8012	419048.9034	587742.1986	616534.9908	420906.0042	535303.8386	473500.0261	684640.3727	726956.4329	544722.3557	354359.6391	453896.5894	624578.653	539625.8191	540323.5507	526139.7695	538594.4845
A6H6J9	100181.7512	62701.45249	101845.3136	NA	119525.4715	NA	5593.174339	140940.8107	118783.87	146424.87	NA	95166.34751	43986.39096	75683.36592	38858.36442	71468.32981	86670.36927	125506.3883	62313.07507
A6H8H2	590732.2487	531440.4216	222388.1291	189849.0142	503946.1704	450776.7716	203373.753	532301.1583	567050.6037	577403.3948	473499.1258	506594.9249	260790.5437	557220.7243	339279.2948	610042.0343	569283.5088	616992.8786	513845.0553
A6PWE0	NA	NA	NA	NA	NA	45411.76446	NA	12005.31654	NA	56509.6113	17347.34674	NA	NA	NA	35054.74279	NA	36578.86625	NA	46939.18869
A6X8Z5	448294.4189	372100.4903	422836.3917	223657.3155	368067.7115	432918.9482	306053.4886	430472.2608	394259.6715	506644.8627	445076.8357	369368.4889	425077.2219	408971.9749	566248.4895	558888.4456	581864.6931	310569.1455	468994.6984
A6X919	142741.6643	NA	101453.3684	NA	84864.47485	115074.6299	NA	93807.03679	NA	72411.07849	59653.19254	53417.72575	NA	125852.995	116213.3566	72079.67108	59262.17292	67540.01254	45234.47195
A6X935	1990308.609	1999752.847	2982411.242	2334054.904	5792085.263	2462789.738	4326551.192	2772474.848	2525333.473	3923890.261	3292651.965	3114668.091	3344811.807	2983407.858	3498956.406	4705660.575	2590389.209	3306532.7	6357010.657
B0V2N1	319005.1255	176128.4667	256422.8823	179746.9665	175539.7627	417756.6844	266943.7134	185496.5834	318111.8482	245390.2872	280171.1642	173254.3859	232286.0978	286577.8971	236390.7749	234217.5962	329665.5861	278079.4001	163423.076
B1AQJ2	105567.1224	38106.74572	14346.80867	NA	39971.56654	66995.67451	NA	31713.60913	45261.39149	53334.98789	14827.87649	22557.01031	NA	20469.6662	NA	102420.6261	132539.9334	58965.68339	52901.10664
B1AUE8	229434.5076	125365.7265	84117.49849	39479.51689	116827.3251	94496.82658	85806.52318	NA	166506.66	147004.6247	232079.7149	131299.8067	22697.26829	98091.69644	NA	183711.1592	217803.2863	139546.9058	339890.4983
B1AUN2	177696.0987	149596.5346	94498.40551	77907.95614	197474.3896	135168.708	151818.1194	181415.9408	138277.0394	146794.6966	177950.0939	131362.1001	229073.265	140269.7398	111752.1872	239177.7768	181185.8608	218355.6635	231604.7597
B1AVD1	65240.29706	109702.8735	231113.6971	137372.5761	183425.6868	186579.7036	160919.6099	159948.7782	213859.6689	NA	96305.23945	85652.78849	178079.997	296752.6948	67217.83279	55555.69958	34293.98477	209645.3991	NA
B1AVK5	157485.3321	850723.0266	706983.6077	370657.5992	232643.9313	698261.1615	588632.3467	22756.91394	963695.3124	34950.67914	95452.20599	707342.0967	335733.4702	702719.2306	21493.08645	4115.085375	33700.56813	22430.84429	86320.42062
B1AVP0	327869.2101	434988.4925	438391.2785	419673.8278	400347.0027	607110.9232	367950.1414	558099.1869	437379.7405	768285.9414	590452.3491	529215.2019	653890.5588	571727.4302	790344.9129	539413.7191	829786.6917	443267.2424	700867.9096
B1AVY7	89683.30593	90935.61556	87486.51486	55892.11771	97806.11709	69871.00751	69964.04125	98950.82839	117656.489	76596.88842	102184.5949	101929.4599	54142.32767	112000.8029	42741.67265	76739.36021	106911.8881	131519.3792	113279.5348
B1AVZ0	678744.2723	698189.7658	644588.7433	808540.2821	670709.9586	646002.2181	763799.2334	658153.5003	766621.0941	625135.5579	901928.3527	765762.5634	778388.0811	725356.4114	736041.7496	738646.6526	680470.5278	758906.4046	674214.371
B1AXB9	354473.9633	885920.5544	402934.8421	365610.8777	576153.2013	554019.6192	427679.0234	303200.6519	972068.9975	294013.1734	270042.8091	501156.9091	228742.8137	683915.4993	153405.7698	265637.9923	405740.9669	289348.1452	281153.5162
B1AXE7	221122.325	575546.7075	466097.4759	467877.9774	304786.284	430962.2253	684959.3567	345231.1704	568857.4197	362439.9337	193561.6018	659292.5014	485807.7206	420852.364	561625.1733	226806.9207	174228.3918	108460.3958	293777.721
B1AXH1	259335.2888	332401.1714	329342.8371	77331.32626	229147.4425	307451.7613	271406.2419	222014.1808	378030.3954	196254.3524	213260.3358	244480.0318	129210.4831	382024.9172	115909.3315	216200.9339	250642.896	186305.7686	217051.4965
B1AXP6	377830.7637	518135.0238	NA	421462.5528	282855.5185	146596.2602	130916.944	691349.1323	427558.9992	879972.6109	793581.3723	547824.3704	545324.2139	149811.1371	888613.3169	1095027.933	1374290.458	990469.8293	397784.2036
B1AXR2	280000.8458	280322.162	243914.8913	NA	189646.3864	375903.807	207498.0238	300831.5371	360786.9776	317628.1259	188653.1844	296713.989	84774.25525	310912.4075	297926.5371	445849.9946	451138.0321	299545.3287	333021.5338
B1AY10	229138.365	121245.109	143509.3972	NA	179674.3462	252902.5273	NA	178439.2837	188060.1807	210691.3256	60061.71798	87191.33719	36032.48893	191004.1968	18251.96473	180295.8558	247647.1406	328947.9564	229992.0549
B1AY13	51981.66876	85739.16859	NA	NA	105324.2438	40717.50018	NA	NA	NA	104050.779	NA	45181.47265	NA	45550.85476	NA	142712.7215	68385.97851	157079.6934	159803.472
B1AZI6	1048036.901	787560.8798	739583.5792	390149.6467	1071535.774	1059934.824	1072809.386	1050938.119	858229.5701	1049640.645	314266.8711	727211.7324	214118.3293	1009768.813	323010.2142	1183813.981	1235872.714	1306284.524	990565.9666
B1AZP2	832573.0133	601102.2345	844739.7724	698031.925	1081189.249	866191.2079	881210.595	848827.7055	783803.3829	633323.7359	1025256.899	852132.3096	705199.1659	592309.2726	730973.5966	734972.8832	749422.3383	960911.0598	875848.3703
B1B0V2	7355488.339	8740703.758	10781013.61	17854982.22	5936887.394	12781566.99	11350173.26	8017156.509	5050666.945	13145032.37	17843413.35	8701603.978	10175481.7	6756271.333	17708133.03	5652711.76	13644034.77	8745983.099	9350893.226
B2FDE5	127613.3959	98418.82215	165535.9148	294016.7015	175531.0746	307118.1935	70762.82374	227512.0885	101227.7918	512758.2837	362779.2673	108260.9962	330279.009	167151.6215	476067.1551	266667.9104	427339.0784	121069.103	345887.2451
B2KF05	225839.4525	200882.2148	NA	NA	306020.9635	696244.1679	490952.3061	230706.9404	414408.225	350159.1381	203875.2919	229653.2383	406279.7826	377524.1022	633998.0996	434922.4051	319633.2657	282470.7613	341296.6252
B2RPU2	NA	70437.3978	112898.3715	51626.71304	148880.7249	70669.9074	65288.107	207176.9363	207934.1543	341034.1313	94847.30442	177602.2679	59074.11164	69285.10353	147279.3958	93040.08413	181566.5096	160912.8221	160454.1424
B2RPV6	145574.2485	89603.6675	55539.75184	NA	106818.6018	94120.03014	29562.48146	45239.78326	85554.28958	58946.93574	64066.43058	32288.79076	17134.40297	115455.1302	NA	104481.449	95252.66488	41390.03334	61248.65002
B2RQC2	35664.40727	29543.67259	NA	NA	NA	13173.01547	NA	NA	17079.07078	NA	NA	NA	NA	NA	NA	9029.077481	37984.69618	17854.15399	27678.24477
B2RQC6	448906.8956	309830.2521	156854.6799	29520.09385	337876.4671	259069.8931	79186.6751	119927.0528	142510.9814	70664.26064	153517.4333	185829.8583	244147.0825	475123.7658	48784.30636	316683.0646	231481.9255	161198.5718	275953.1422
B2RQE8	295938.6987	408992.6443	368301.5916	69974.96603	372797.9145	452017.5189	NA	289111.0748	428280.5231	314693.056	170327.7032	552122.6124	130237.0985	201965.6963	78894.10634	250481.2273	451433.6529	187595.7245	211118.6192
B2RRD7	363889.9499	697172.0512	736839.9624	454425.4314	413742.1652	468828.9165	527568.4146	390588.6587	591525.294	452553.0545	730145.5733	512117.6208	619612.2826	463155.2515	830343.9585	256837.3218	432503.049	407348.5001	526999.1773
B2RRE7	535361.2863	431310.0739	455891.7855	214206.0065	517093.2386	553361.8362	278543.3657	452930.3079	519256.6635	603336.3856	272307.2467	596609.8061	311817.0583	418058.0583	198000.3959	549446.5426	513531.8076	480550.4396	503312.5764
B2RSH2	181513.2607	142991.7171	268643.7154	NA	140213.8347	127565.2344	122214.3953	73347.47357	26084.3899	NA	18688.75738	163055.7945	157743.1383	281800.7726	NA	70084.54992	35553.19077	45199.58764	159529.0327
B2RUJ5	125798.0806	189732.4192	223384.6172	120790.0303	136914.2768	159842.3281	148806.3903	122861.6724	253417.214	109114.5594	161395.1524	78156.75573	160005.9236	259727.2263	82346.01885	93217.95218	69527.62829	67012.60016	116045.8823
B2RUR8	584265.188	528039.9029	491208.1694	189232.6947	473222.0541	533355.0468	346511.7993	438728.6308	501869.943	459876.0147	407159.0895	588437.6957	252562.5082	536794.9371	399293.8644	513826.5664	554310.6637	602514.5517	513603.5487
B2RW38	NA	354331.7943	254281.7931	25939.84724	159359.5725	269404.2577	178537.1016	NA	490917.8122	NA	NA	556518.1877	17078.18595	209428.8058	NA	NA	NA	NA	NA
B2RWS6	310704.4809	138780.031	163145.9555	63714.10576	264392.2813	196630.3797	118381.1833	242771.71	129324.1309	176014.9264	143249.0912	175760.7203	100094.2993	198225.8798	111434.2942	276916.78	205527.6098	286550.8593	224472.3334
B2RX14	150826.9325	150978.5234	86182.61676	NA	185417.1988	204809.5434	93728.94411	188637.387	121952.5623	332491.8222	102804.6781	153271.8434	144051.5743	230717.4863	61645.10466	218138.4428	315754.6028	155486.6386	285759.1056
B2RX88	NA	154699.1903	135297.6905	NA	80955.29997	101956.8973	93428.33309	NA	250997.1027	26228.65587	20992.33218	203149.3595	15000.57423	93097.0127	NA	NA	NA	NA	NA
B2RXA1	NA	39627.12119	NA	NA	65479.13776	73668.17206	31278.38043	27432.08723	108769.7203	50565.70233	NA	49252.73318	NA	65210.41098	61986.99964	208965.8574	98684.13963	100437.9718	NA
B2RXC2	935011.4091	1070290.256	1047874.22	961998.4762	892335.413	991932.7309	1213681.893	1080964.923	1092306.939	1108498.999	941678.7456	1197200.547	1289565.998	1009768.813	1045236.42	972059.2553	978620.371	643077.7477	917083.1149
B2RXR6	180199.8493	224976.8895	296429.5109	44407.81466	272448.1066	222750.499	180437.4127	167562.5746	328472.7303	89178.15586	128356.2489	296577.7222	94093.08229	296497.4987	69371.18444	124858.8336	120008.184	128644.5327	187015.8686
B2RXS4	1374947.493	1774428.582	1924461.308	3011683.747	1631437.349	2296525.452	2438601.581	1521358.039	2224698.535	1363551.866	1843490.771	1586534.059	2438085.715	1982818.761	2208182.854	1203544.214	1621465.001	1398132.654	1596737.371
B2RY50	NA	48833.11955	NA	NA	6243.63623	26611.53423	10256.88187	NA	10341.64142	NA	NA	30652.90868	27834.37534	16562.31987	NA	NA	NA	NA	NA
B2RY56	4336372.864	3614576.742	4372859.727	1688694.101	4286143.094	4447569.653	3877039.38	5054511.907	3808042.538	4129894.5	4761529.639	3864135.1	3082868.714	3708605.46	3296272.955	4626739.643	5002812.747	4398504.919	3892047.341
B7ZMP1	239885.07	209061.4856	135092.146	47925.99908	203830.2378	142349.2468	74481.07307	235096.859	195460.8108	277956.6144	225410.6159	147847.4543	279177.9414	262181.8825	69489.80759	277174.2595	285834.6188	305576.6893	291441.4947
B7ZNG0	83966.98577	15865.26923	31392.39725	22745.84906	72708.52898	70447.84066	25242.56057	73013.67561	87828.29225	63680.52075	85047.52437	52453.93065	NA	38896.0193	NA	77971.80922	82835.60455	56460.06639	43759.88499
B8JJG9	9480407.192	7604693.925	10277227.93	11939174.86	7761394.252	10100555.38	12923464.6	8607683.643	8457862.9	9103425.406	11336975.33	8360937.156	11787439.2	7536547.234	12801060.02	8385349.033	8868622.598	8786804.49	7554563.684
B8JK39	102821.0735	152807.4053	212781.9437	64764.96827	248321.1754	126416.9716	109339.5903	165282.5393	91043.98375	114850.306	73056.55343	109710.2902	163887.7188	282751.7912	46003.5961	77860.62936	89242.46757	98837.36508	184171.6802
B8ZXI1	248911.6484	93250.16518	169916.8351	203930.787	261773.2934	151425.1986	345784.7139	213510.5901	76819.84254	19868.91263	80951.62305	52167.57585	335088.6872	139519.7569	98505.43696	255563.7353	172435.882	292585.2815	355879.8272
B9EJ54	152717.2449	107878.6859	NA	NA	132325.9799	74569.32449	NA	85600.8115	68904.02443	NA	NA	51925.1184	24220.87037	216187.8311	NA	46374.5316	48464.00697	74043.88072	83127.44486
B9EJ80	280402.7535	271772.9838	358102.9542	235231.8615	275536.2534	243352.7224	282467.6039	368849.253	458602.5628	357197.6163	429649.6769	260522.5191	209696.5284	377342.3438	398872.4962	296801.8953	246762.2557	264343.0019	183976.0798
B9EJ86	166234.998	74545.24691	89446.94647	NA	211487.3745	120478.2192	72993.63848	189520.1751	99437.41056	326463.7458	296849.3337	NA	NA	202391.6351	NA	162518.9159	210458.2476	301757.8481	164120.6506
B9EJA2	7045.577097	16809.47178	NA	NA	19128.45811	55762.33976	NA	4622.155964	45517.73288	NA	NA	16545.21423	NA	28913.7202	NA	NA	4684.778207	6481.549083	NA
B9EJR8	32357.03358	102968.4946	37987.0526	NA	74065.22841	40460.51794	NA	66344.32221	57018.42219	NA	45891.87897	61884.85362	147946.4666	78013.63695	NA	46214.71671	36947.5518	NA	19096.47997
B9EKE5	NA	86203.14881	65389.36649	175261.7089	57642.25333	107109.5314	119064.4412	NA	118465.197	NA	NA	232875.9465	95598.14685	28217.34691	NA	NA	NA	NA	NA
B9EKI3	4644053.422	6600123.246	5914443.916	6550412.151	4595054.308	5195758.941	7776554.35	4484002.642	4399291.248	5110867.065	5027702.103	5470135.834	4019819.009	4213489.867	5173761.758	5159455.935	4468915.735	4429120.963	4321170.509
D0QMC3	1413407.563	1361334.098	1400524.198	1097113.365	1534902.595	1350897.325	1371011.027	1361215.088	1653492.155	1412600.494	1202705.209	1138800.521	1037697.639	1826763.581	1034146.435	1775720.972	1601691.038	1479775.437	1936044.062
D3YV10	31257.65248	463537.0768	320752.2837	162730.9533	306053.7853	312211.0764	380429.7131	NA	551230.1912	NA	NA	703405.9349	117436.141	269689.0547	NA	NA	NA	NA	NA
D3YV82	19512.62023	5722.08153	840.8979027	NA	29565.89229	16783.1327	NA	18102.15888	NA	18876.65888	NA	6181.019892	2823.404005	28114.71768	NA	28532.77783	35202.69726	31338.58215	45455.52028
D3YVF0	18868.12562	43562.12781	33934.19754	NA	29142.5874	38648.54897	NA	25763.49777	79145.65463	21214.3165	NA	NA	28384.15359	52159.14907	NA	16648.46927	20425.31778	NA	67592.98657
D3YWF5	454341.3034	390605.2455	616106.7159	440927.7103	390158.7247	360268.7292	610094.2882	628255.8121	397148.7732	370174.9024	464973.7204	380213.3738	470288.5998	334096.6994	627901.5948	486904.6635	434154.1749	374722.0031	356002.5764
D3YX43	183465.1092	175680.6347	232467.873	151357.5447	129496.5463	197817.091	234283.3089	237516.0185	145759.843	358032.4239	292836.0444	247726.0999	266759.8238	195016.6509	367980.3381	251630.5133	249950.8073	249412.578	179397.4354
D3YX49	28477.18174	16464.06846	NA	NA	27609.6155	NA	NA	34995.9391	NA	28135.56844	52026.66136	18567.99649	13098.86737	12129.80197	30735.23843	NA	NA	25653.99929	51888.47576
D3YXF5	205414.271	220146.5006	235341.4666	445092.4386	155696.0786	179407.4779	297300.3699	223531.5353	115931.8466	280221.6801	215145.2312	87708.46943	282131.8535	162908.7566	286585.8647	153110.5543	118596.3231	143658.6405	344991.0763
D3YXJ5	43632.37222	145121.9702	83853.11176	152524.5722	71344.20329	106242.8788	86870.63001	106975.4916	161286.6353	68424.60218	44934.34818	115154.146	304299.2915	129742.4409	160228.7348	58654.62863	84090.55914	70745.41024	69127.1518
D3YXK1	295601.2115	246786.4006	263682.434	124577.2226	318747.1401	347370.7772	184775.2017	337785.524	250418.8815	392980.5526	308273.0615	213048.1641	184949.9584	274938.9345	302463.4462	263343.3662	404390.4052	364060.4762	327600.6104
D3YXK2	3990232.236	3689684.83	4886721.123	3151511.921	3745548.47	5258108.048	5146910.249	4674172.397	4689905.02	4208372.305	4278475.907	4272935.287	3475783.354	4461342.212	5323107.458	3689553.575	4548011.589	3326943.396	3522801.824
D3YYJ5	67306.08355	194596.6067	95036.65013	299556.0483	79869.95973	233055.7673	337494.5923	86137.29039	216561.3749	69275.59588	189497.0497	98530.57838	150749.2577	122460.1718	123571.8326	102951.3694	223163.0191	99309.87269	169657.3375
D3YYU8	1413407.563	1079678.767	1057949.934	430948.281	1554209.545	1527553.129	886312.554	1261125.743	762186.7288	1255644.884	1340720.561	1041467.143	897678.9808	1064847.112	623252.6765	1529093.059	1730221.8	1040945.48	1836247.976
D3YYZ1	55376.53912	109394.9304	106876.1175	91496.67321	153205.4819	117146.6985	84366.17495	NA	229873.4899	89395.0489	94940.56337	164834.0754	167032.0433	132068.5811	NA	NA	133143.0393	NA	112808.4973
D3YZG8	136593.8222	380953.8562	236399.4165	NA	157224.2238	172019.1087	NA	234587.4043	328530.853	272960.5211	327751.9568	183554.2039	153101.7081	154359.6866	368939.3508	182209.6884	290073.1678	195138.4971	414653.7339
D3YZP9	1884543.417	2431624.354	2992486.956	2248006.797	2838121.779	2493964.292	2550979.534	2962644.603	2745799.093	2069852.113	2237820.348	2180267.663	1722779.575	2294929.121	2453536.504	1884237.253	1878526.526	2122712.351	1736451.89
D3YZV8	355598.9203	344998.6755	232196.8363	114845.1817	270823.4267	384362.5025	184761.7164	380086.2838	317690.9593	430227.0999	262243.9559	315469.1576	179610.3492	271589.256	222284.0067	375634.0413	395539.5792	311974.4219	355660.2758
D3Z0R7	238579.3506	153036.485	222686.3702	242152.2805	183194.9687	190591.8686	137850.6637	204829.8412	152924.9756	140087.7872	260430.0398	140004.3307	133144.6669	166826.6596	231756.7911	200300.3391	244796.7238	218187.2752	100937.7529
D3Z1T2	219586.8067	171957.1513	186577.0276	173585.922	241346.5394	276486.0771	260198.7887	131354.2533	163085.4344	244234.7015	253253.2415	268865.9362	161550.3804	133194.9323	367769.1206	282369.2299	280512.4565	231675.6835	299279.4792
D3Z249	3509481.364	3830512.495	3788468.335	3097731.855	4044806.208	4696966.082	4034368.514	3463091.326	4910370.641	3129302.483	3154636.614	3659735.006	2317188.902	4075794.119	3264270.305	3354139.613	3351686.801	3041193.656	3442964.955
D3Z2E7	47958.64932	37371.90696	37652.13588	23425.62911	35294.65076	53380.60387	13475.12797	35270.48417	81292.28829	21549.80912	48228.87321	36146.11252	7364.318499	75042.80531	13906.85826	39955.89219	22001.79702	40165.3916	43707.99102
D3Z2H9	19806935.92	21311920.01	23778684.23	30547078.01	20851506.95	26082709.88	27195464.64	21619298.45	26055027.89	23150952.54	25532840.09	24041344.32	21056194.81	20011781.94	28055656.54	21900558.65	22245708.86	22655872.2	21356362.33
D3Z2R5	NA	21940.66859	83918.70466	79645.0523	NA	29789.05256	NA	276891.1667	71579.57516	NA	85131.02365	NA	125043.573	NA	93876.78701	189430.9537	168472.191	77133.44772	NA
D3Z3N4	3365256.103	3408029.5	4413162.581	6249243.776	3504211.584	4748923.672	5158148.045	4303841.821	3988423.5	4865623.924	4623514.287	5051602.309	4976918.773	3736144.609	6272519.41	3383734.963	3954792.686	3684130.57	3941945.384
D3Z430	NA	172356.163	118544.8014	285453.8392	84875.86595	102739.4825	159548.5988	NA	206874.9172	NA	NA	263277.0537	211902.8952	113401.6276	NA	NA	NA	NA	NA
D3Z494	1192262.162	791879.5949	361411.8186	590390.0454	697098.699	522877.2793	291625.2833	1341197.219	817914.425	1108498.999	1044973.378	779823.3432	1541434.357	640516.5537	857835.3016	1815181.438	1542369.147	1612444.959	660873.6303
D3Z4I3	182820.903	658963.6279	543861.8339	917870.8557	283903.8859	609054.1371	918022.2411	215676.5235	447132.3379	162166.5367	269924.5102	533601.0439	769750.0039	497088.9914	274262.7109	174414.2734	226749.0273	117270.6726	185827.2972
D3Z4M1	253186.4851	790262.8933	325491.8994	NA	375244.1051	314958.5938	287165.0023	NA	829079.0044	10602.25339	80193.03153	1070667.156	117421.0289	400532.1436	NA	474841.599	87475.07072	179140.5938	257071.7228
D3Z4S3	220726.1863	149896.9669	293819.9011	690870.5713	303546.7777	170941.5083	306719.8899	289498.4206	259600.2725	243244.9002	492181.4753	255517.6368	257568.6437	226869.3492	527581.8209	168951.9584	121897.5863	262224.3717	124745.1071
D3Z5E6	NA	371735.2772	268467.3904	246878.4728	204690.3625	460536.4852	216775.9476	37094.61248	693615.9081	291392.9956	NA	258178.7314	357928.11	357423.277	NA	216634.999	248405.4721	274486.0971	169076.5242
D3Z5G7	141437.868	107395.1775	136297.2013	187066.4336	157079.4216	149324.0337	219861.8462	130854.8075	115932.8487	175237.0152	189888.4218	173757.5994	249100.8294	151234.9111	265088.6179	189074.823	171692.381	174454.2981	166216.3684
D3Z5I3	248273.2112	360849.2987	281701.8403	557875.6926	183422.7908	353418.6406	335468.4179	298391.3588	320376.6314	225131.2418	189684.3563	296368.4555	189321.3856	241971.8187	149323.2984	268781.0184	272448.6342	240853.3528	209874.162
D3Z5T1	NA	423673.459	285030.856	366762.8468	204193.2085	331864.5542	412318.081	NA	620720.9548	NA	148736.1872	664821.0373	236128.6015	246078.8239	NA	NA	NA	NA	NA
D3Z689	34011.97038	72417.05923	74012.76678	141449.1052	67981.8978	121792.7462	194111.5621	NA	149785.3448	24677.83634	71106.98801	102746.087	185417.4261	170299.3463	50467.8591	NA	NA	NA	63611.32235
D3Z6Q9	294013.7722	394088.3831	666414.7542	709848.4813	368517.5635	432108.4098	533793.0294	461630.0738	648251.0982	287458.3147	724021.635	408278.48	304584.4065	413018.394	498176.7193	435882.2809	398161.6067	402558.1098	434416.3527
D3Z7P3	2038383.696	1051513.234	735790.073	491692.8666	1602476.923	917988.7679	486388.6374	1521358.039	528330.8281	1236025.432	1429444.716	765817.0701	1601882.763	1211722.576	646383.1252	1933562.836	1522595.184	1755319.828	1876166.41
D3Z7Q2	820276.3675	550281.2855	NA	566518.1493	445279.1041	389010.6285	150271.7988	774673.5118	544149.2363	1128118.45	959007.5589	432739.3312	485405.7387	446783.2271	1248103.352	1213409.331	976244.5293	1061356.175	596045.0951
D3Z7S1	104379.6678	80679.41835	116189.0996	85519.12633	135430.5376	86898.96437	187102.5491	116418.9213	87049.84818	117070.2469	117589.0798	87967.57088	113173.5209	102623.7225	161231.4845	92043.31276	125210.7138	70440.3724	38880.95416
D6RGQ8	453172.1173	368416.4386	406362.5999	105494.0112	508567.2891	338929.7472	206355.14	557636.7741	300147.9086	650130.7389	383963.638	440104.5479	203856.2049	377200.9762	242686.7629	386909.8695	389732.9548	610717.6103	436120.8699
E0CXN3	1019191.848	765403.055	869922.0035	199933.8524	1003961.446	856613.3459	604500.1137	991028.641	654922.1874	848563.8313	861277.9024	777237.1953	510177.4956	772506.1892	419362.7263	1025972.117	1057907.043	1040945.48	1027899.682
E0CYI5	9999618.133	14552192.08	23073384.27	33989002.29	23071806.3	20159544.69	41804598.53	14713133.67	18639366.11	17363214.4	17547666.16	17520008.01	23877120.43	19002013.12	25495444.54	19730233.02	13050815.86	14899807.85	18562071.93
E1U8D0	157397.8354	146431.6675	85429.45716	34959.94762	160582.6679	95759.396	80574.6552	98175.53632	139501.6257	79671.15835	67800.04159	74263.32328	41207.47698	146574.3691	17369.86502	123329.7406	104473.7584	130898.8941	149794.9225
E9PUM5	623561.7643	880679.8875	980872.7396	1047316.25	1071535.774	1340505.807	1595766.933	795329.9507	919225.3925	1049640.645	908179.4623	1109600.507	858095.3495	1009768.813	1184098.052	943577.6774	810682.077	856597.0968	812906.979
E9PV24	9297721.861	8468436.938	10015259.37	9605119.952	15252491.19	9549804.933	20565165.41	8597674.708	7425682.949	15106977.5	13111458.43	11096005.07	9762417.593	10097688.13	8118005.563	20322140.01	11073419.52	11532043.06	12973491.14
E9PV38	2730664.952	1727486.027	1410599.912	1903814.369	1988615.94	1496378.575	2168894.494	2211974.518	1453068.863	1667653.361	2553284.009	2803201.281	3485858.088	1551372.086	2645552.404	2732637.273	2531067.319	2561542.308	3103658.264
E9PV44	29710403.88	25912290.41	30327898.1	53349826.38	28767356.8	35123330.44	39219905.61	36832878.84	34472806.13	51501059.68	43277671.04	39517351.4	34556338.85	26712974.97	56858041.59	35119814.78	35296524.72	38065947.44	32234135.67
E9PVA8	1269182.302	668529.5818	463607.767	343595.4695	839772.2392	554006.1103	395358.0004	654610.3375	387569.542	177334.3345	632859.5376	376612.0388	801140.8612	1037307.963	691134.5643	687999.1445	390596.0883	450223.2075	652321.1058
E9PVD3	1240337.249	1173563.877	1037798.507	1602645.994	1139110.102	1548336.164	1528340.161	1261125.743	1222582.078	1392981.043	1863207.25	921815.2214	1531359.622	1193363.143	1877488.803	1124623.282	1206211.769	690730.5989	963687.8869
E9PVX6	971116.761	541267.3761	385605.6222	711130.5981	694790.553	1132675.449	338807.1668	466108.071	592390.1205	754528.7822	430764.6438	466813.8001	228526.2069	877941.6588	409234.9543	1243004.68	1542369.147	952190.5901	1247451.071
E9PVZ8	899412.7685	1323780.054	1138555.643	399704.2134	1090842.724	1236590.628	920292.2757	824496.9867	1252645.572	825228.4559	731661.7706	1051200.481	353497.2418	1064847.112	470450.6901	916889.5777	901190.4737	838749.9845	981199.106
E9PWG6	543933.0744	339445.3713	956369.6115	1473573.834	577630.183	481076.3595	719689.7631	888198.8501	871796.2227	425812.7233	1044973.378	466906.2668	806689.0174	233305.2484	2229517.954	599528.7796	723057.7128	792948.3834	438881.2296
E9PWM3	17348.08751	8606.44805	16795.71088	NA	22443.17198	10065.56714	NA	29965.64882	36878.18627	19752.76548	23843.33502	8791.656819	9751.567104	4343.281878	27170.03654	30057.13563	29513.33251	34154.64583	NA
E9PX68	526633.735	440037.6337	493298.88	372138.7023	474925.8925	542456.9773	445493.1766	561372.1084	467869.1337	567696.6713	611001.8492	430967.8637	357326.6483	436359.6591	673448.8331	530462.1124	621367.1398	457900.6906	445266.1832
E9PXF8	14268.78203	22251.99162	3239.795348	NA	18607.74965	22120.11237	NA	9362.257212	18774.25098	11678.57649	NA	16973.18909	NA	30311.42383	NA	11319.23468	5658.665679	19114.6165	29293.04523
E9PXI9	75490.67485	68984.99514	60039.26329	11199.37626	85155.23753	58223.7786	21878.41417	95744.06587	95387.65753	102022.1278	106943.167	94098.21102	44827.02679	108116.8648	164056.2517	79220.04241	134240.4942	64107.23969	88924.30009
E9PY16	78828.0474	113279.8962	255386.0913	166260.0013	117368.8851	131151.3472	175506.2682	57649.06039	279515.3329	20702.83741	117287.4176	73548.70162	68991.27715	142944.7092	118782.1027	90779.29538	74873.91478	65981.86003	149436.6546
E9PY43	124644.2785	126066.1094	148866.6541	137767.3218	177507.141	142545.6465	172109.0826	195721.7108	126671.5287	141016.7682	152113.62	153204.6834	112315.1536	126054.0308	180355.2014	138055.4	138037.0952	160412.76	134832.4954
E9PY46	NA	83003.63814	103916.8804	NA	97624.63176	54249.23085	70452.54821	90031.56662	86073.78675	NA	40893.06151	117623.4938	35271.14125	171413.7639	NA	29022.18626	33091.62893	NA	42491.67633
E9PYD1	NA	NA	119044.5568	NA	190876.2391	NA	NA	155255.5888	NA	84780.65205	35427.16067	245075.712	74663.85633	171859.8981	NA	147776.4858	80492.68649	163448.851	129300.7984
E9PYH6	645014.7912	695463.3422	814846.1375	450775.9161	653456.3019	870435.1038	701431.717	799091.3083	565187.6692	791929.3422	760661.7535	765801.4968	589207.7418	663169.3401	766073.0364	637720.5917	649766.5061	608099.9385	633745.0624
E9PYK3	35924.8781	84618.08649	NA	NA	52822.27304	37919.27224	NA	NA	36718.04806	NA	41445.41866	21613.36321	53471.45111	51317.82805	NA	32906.67454	20104.48523	54272.24392	39457.77553
E9PYL2	239429.3182	235674.159	200368.6645	132515.1605	226652.9845	245622.2299	92397.71488	283937.4566	251689.5652	273827.7009	246957.7698	229111.0914	76355.70647	248929.1258	242347.5348	227034.8048	331953.4337	277630.3648	279607.6748
E9PYY5	67573.76564	320493.7229	259921.17	174391.5474	183276.0579	219579.0077	313637.8767	NA	311117.0753	NA	65123.92392	477719.0317	140520.3799	199530.3175	NA	NA	NA	83617.61958	111143.8986
E9PZJ8	399122.2583	141894.2001	393303.4674	NA	347407.3434	179255.7618	503533.018	292806.3734	222308.5128	293743.4059	104474.6639	198820.9442	NA	347902.993	NA	300984.7047	272496.0917	446596.2268	292164.0183
E9PZM4	139961.0013	439235.8549	208392.9628	418130.3399	531409.3426	377647.5037	256392.5474	313406.7623	152552.1883	303830.7468	306800.2406	214152.8979	140324.93	364337.4395	202370.8911	216289.7199	255156.3032	529608.5672	465932.9545
E9PZN0	NA	54698.87347	NA	NA	87703.17584	53793.35496	NA	54252.02804	84796.38891	41613.5429	NA	62251.99513	34724.28467	25967.58199	NA	62380.48583	36401.4938	46821.42152	76673.13302
E9Q0B5	20834.20438	24984.89329	NA	102743.9137	470058.6102	1641859.825	218067.1703	34304.622	91192.09656	64496.98422	142193.2737	113025.465	53620.55718	NA	30722.97075	530981.0175	NA	NA	25592.50658
E9Q0F0	289586.0566	643286.6922	94895.89241	949192.3667	NA	208159.7687	780837.9787	417571.7451	1092306.939	566502.8277	1035115.139	317693.2252	305195.9429	80077.05362	290757.9435	871503.1362	136135.8286	249516.6726	519733.0243
E9Q0S6	4067152.375	5933538.963	4221724.022	1366013.7	3755201.945	5143801.351	2798211.031	3132796.489	6553841.631	3639408.217	2533567.53	5022402.296	1753003.778	6480879.838	1738810.653	2900344.254	3262703.966	2530926.264	3482883.39
E9Q137	182299.7691	320178.2689	243210.5989	215764.5529	183917.0487	230809.1211	248809.2831	163819.2331	252648.5906	179205.0492	210213.154	139431.0371	289142.8611	305210.8856	88199.09019	184948.2448	158194.6735	109303.3575	257483.8806
E9Q166	939152.5971	445805.9349	432135.2679	198825.983	1100496.2	584216.331	135224.3909	1151027.464	495052.5447	1039830.919	480063.7274	529958.8289	126269.6681	686180.1354	141590.3914	1164083.748	1137002.897	1438954.045	1027899.682
E9Q1P8	1509557.737	1389499.631	1843855.599	1462817.82	1322526.135	2088695.094	1393486.618	1801608.204	1633449.825	1981564.582	2237820.348	1713067.45	1430612.279	1432035.772	2357528.554	1716530.273	1878526.526	1306284.524	1516900.502
E9Q223	473058857.8	782062967.8	3314909793	3818384751	310841909.1	310706384.7	1427200004	462412772.4	265560861.2	1844228423	866539244.8	831227046.7	1783227981	458985824.2	452304120.7	932253510.2	476552518.6	1683882394	863236141
E9Q236	164447.5662	152356.7568	255915.0663	271951.8156	108701.0295	273191.9659	399565.4309	152073.7485	214353.7123	225103.7745	246571.3268	216270.8722	149130.2479	183209.6996	205465.5474	194446.379	218651.5893	176786.2201	173445.5969
E9Q286	53316.13703	81454.15828	87483.08912	130560.7929	71069.56192	58204.76213	140130.8123	43793.59232	51221.47912	55610.05946	NA	46961.3108	92936.20054	43611.18067	NA	66872.07338	75745.45222	64675.77962	69609.16689
E9Q2T3	2471059.481	4450154.222	5219219.674	2549175.172	4430945.226	3366851.794	4450166.94	1421268.695	4359206.589	1294883.786	2109663.235	4506535.394	3072793.979	5774041.669	1536127.202	682819.9583	1196324.787	1551212.872	3023821.395
E9Q309	53855.73181	70063.73506	63983.30064	NA	60635.69952	69776.44469	NA	29944.52996	78071.28557	44109.3333	37817.78372	53296.44836	NA	68923.4227	NA	62574.53267	70858.91038	57570.40824	88840.97036
E9Q394	451037.5834	582331.7844	546976.237	253673.0464	416364.0491	523216.0428	413871.1444	507779.2688	640535.8036	525218.5973	397171.7071	596375.2326	259021.4203	591004.8348	348912.0924	368739.3114	457577.4233	456967.9218	362670.9508
E9Q3E1	85570.09762	31839.3513	191508.0819	NA	121688.8153	NA	NA	NA	NA	NA	NA	NA	NA	NA	NA	NA	NA	NA	148774.0086
E9Q3L2	271885.771	278344.9416	124250.6781	NA	206093.9778	152677.3765	138459.7522	103457.3511	123249.301	105965.6375	211935.3885	161913.1007	157347.2012	368744.6213	42529.17506	94095.75025	148522.2393	NA	126113.3114
E9Q3R9	100830.7648	65925.46717	37662.51386	NA	91938.34858	118889.3561	11165.35648	85944.81858	131371.4549	95146.09866	65696.19472	63691.36112	89680.55013	79367.82873	NA	101624.5112	87710.57862	124858.3487	128679.0688
E9Q4F7	98095.29239	135445.2319	166874.9771	247743.2563	129519.7146	184245.7686	133824.1616	224791.6601	171364.9206	193433.0753	206745.0254	188448.1261	NA	167550.0212	67890.20847	191931.7608	194699.3874	125388.0062	140779.3442
E9Q4K7	971116.761	1079678.767	1299767.062	294285.6018	1467328.267	1018341.734	602171.6425	1731545.663	1082285.774	1863847.874	664029.319	1255600.574	584769.8213	1303519.741	240253.4947	1006241.884	865223.6116	1806346.568	1017920.074
E9Q4N7	568240.8	488640.0775	546922.8357	314295.0135	514913.4838	637737.8439	360236.5187	602578.8916	570237.3341	678282.6895	455721.7627	546005.2096	437413.7342	563021.3871	662330.0457	449409.3287	561547.9343	471466.6595	487676.5257
E9Q4Q8	2192223.975	2459789.887	2932032.674	4937010.143	2374754.958	2795318.31	3292674.024	2382126.403	2906137.726	2413192.511	2513851.051	2598801.188	2921672.964	2175592.807	3552294.156	2199920.982	2313553.721	2030864.22	2125656.625
E9Q4T4	250936.5711	141618.1779	268419.0269	NA	383379.0889	239504.7433	130421.3572	301075.7551	219201.9518	256217.2814	467124.7882	235506.8677	105405.9007	206547.2928	302060.2128	263582.102	176121.7488	255030.622	340718.8059
E9Q545	NA	NA	121222.9261	400007.5329	NA	197945.9458	183292.9365	406074.4821	NA	529292.5763	NA	NA	NA	NA	NA	587526.8789	654829.6294	NA	172729.061
E9Q555	855205.8028	512733.8134	474567.1208	135996.882	658321.6535	636851.4474	116793.2828	860096.7648	633604.164	1039830.919	400218.8889	646559.3489	158573.2964	734357.1234	226634.2336	1085162.816	871076.7048	969486.6136	874186.7654
E9Q557	54540.2249	485527.7861	219781.542	55371.4191	222779.0448	329488.0141	98736.73045	71733.13253	593190.8115	93858.86646	125701.425	517286.0231	91167.88316	533799.5956	47140.0102	153145.0822	133273.5474	124063.3521	221223.9708
E9Q5C9	4701743.526	3746015.896	5521491.084	1366013.7	4305450.045	6027080.371	5360428.36	5594994.368	4850243.654	4836194.747	5510755.834	3805735.073	2297039.434	4415443.629	4843067.708	4705660.575	6100267.718	3633103.831	4381048.16
E9Q5F9	338485.1508	232558.1122	245703.3305	NA	302039.8702	277813.074	106597.4559	363379.3703	239658.155	319016.2021	193444.2888	193349.8351	58334.92838	273772.1926	78120.17558	337331.74	381939.0471	355172.6387	283702.3082
E9Q5G3	77551.84613	169715.1748	7270.745807	NA	63225.72698	159451.607	36535.64582	NA	57907.49991	NA	37922.18248	NA	NA	179233.0464	NA	128253.4202	147372.3833	220913.1236	137477.0917
E9Q5K9	349393.3881	311599.9864	423368.3894	317634.7556	399553.487	334639.0895	470497.2711	505849.5462	272318.1325	599055.4213	421038.5048	433977.4117	489246.2275	271715.0181	442879.3403	469005.3961	506998.4901	390400.4789	372061.7625
E9Q5M6	NA	201635.1734	NA	NA	38881.10995	159097.2562	NA	NA	147288.0706	NA	NA	182733.6835	NA	59008.31913	NA	NA	NA	NA	NA
E9Q5N9	124482.7462	66303.6364	NA	NA	56545.52198	130355.3569	NA	NA	107849.7774	133927.2795	57606.42487	NA	NA	NA	100884.514	72802.19221	182731.196	110334.0976	78408.88634
E9Q5R7	1586477.877	538128.7968	373559.0989	89730.10557	1100496.2	392026.247	137278.6599	1241107.874	373197.1878	787716.065	641067.5078	324436.4816	353361.2329	605684.1195	319426.9842	1548823.292	1611578.019	1826757.263	1107736.551
E9Q634	394071.4896	351958.3787	335061.8122	486299.8015	424822.4243	449622.274	272906.4876	333456.6599	203179.1117	294645.9007	344245.7772	264115.0941	262021.6762	402821.5649	536864.7229	423979.0313	474369.4731	372582.9622	307008.6861
E9Q6B2	245581.0063	352694.438	251013.2316	349224.0913	284212.7971	343517.6024	459299.9319	279018.0653	403897.0254	302234.7044	300849.8072	269374.0165	258433.0559	413371.813	349871.1052	227759.8909	255373.8168	330220.5633	347760.4177
E9Q6D8	63628.05093	11676.2095	50191.05925	64806.48648	61251.78433	38197.34926	205620.1882	NA	14271.24068	61105.17348	30665.82819	NA	NA	68480.50138	NA	69408.00023	16337.94067	31389.71094	46116.17037
E9Q6J5	881584.6032	734763.6493	810940.7909	609776.684	785657.752	1007932.551	585876.8393	1030920.25	868295.8299	1088879.547	881326.6039	858656.5659	635144.5006	883018.96	1026143.639	876909.2201	1087567.989	878531.451	899244.5646
E9Q6K3	97327.05249	459511.2833	297157.985	57715.79978	279665.0448	369238.6874	325018.392	137425.6729	523188.9685	120067.1181	140984.6536	607546.1844	77497.97985	367313.5035	69153.03304	146291.7857	143356.2914	109986.0953	151991.4344
E9Q6P5	181864.2088	214986.5749	82108.30043	NA	322917.4415	147401.6028	NA	213809.8572	136686.6805	232377.6861	39461.84231	114420.2523	29591.91275	288991.2445	NA	208259.5151	229142.6656	438503.386	362158.9969
E9Q735	67062.34286	77550.13374	21235.5741	NA	28243.55923	NA	NA	NA	36628.35863	NA	NA	30799.59008	29234.36042	73879.09265	NA	15596.25595	17069.77506	NA	32487.91711
E9Q740	2528749.586	1370722.609	2035294.159	612079.5464	2480943.188	1423637.95	1415962.208	2021804.763	1302751.395	1608795.007	2070230.278	1985600.908	1098146.045	1340238.607	742976.7238	2012483.768	1720334.818	2388051.395	2604677.836
E9Q777	426324.1041	447134.4092	425128.6166	405316.7011	496511.0636	434136.834	401453.3805	511046.185	392472.8978	528399.8913	179231.665	450844.3128	354740.464	517308.235	300456.88	543492.9448	453206.3887	465632.2622	384017.3335
E9Q784	666061.1028	652560.6634	657817.1478	104449.2796	744333.1543	800940.7888	478137.8481	690007.9351	657941.5643	750739.2852	549707.2598	675954.029	235887.8153	672167.2982	401662.0605	694096.773	770359.0107	658740.9156	741041.8218
E9Q793	NA	122739.7599	115605.7158	NA	51664.82133	80196.2275	37651.33414	NA	155991.452	NA	NA	197825.2238	NA	73326.38192	NA	NA	NA	NA	NA
E9Q7D5	146092.4979	269807.0296	176970.8422	277395.434	98032.00842	209445.1995	256130.7068	140812.6964	340423.9711	165281.1246	163752.2575	217325.966	221177.6957	212635.2808	203710.7354	144666.0145	137723.6779	112834.4079	86706.33208
E9Q7E2	286819.8161	304576.4413	213766.3409	NA	403120.4462	209566.7803	121688.4664	245455.1053	269165.4741	339631.3406	221503.7956	221523.9546	155347.3664	299893.9938	146558.2694	306721.27	316356.72	298541.1225	418720.4244
E9Q7G0	5269029.555	5257566.17	4191496.881	723988.3365	6525749.396	5413980.816	1326059.846	5925289.205	6523778.137	5915264.568	3677123.303	6180669.492	1450761.748	6141230.328	1930826.553	5189051.284	6120041.681	6521217.27	7354971.513
E9Q7G1	1913388.47	1699320.494	887913.1978	906077.9626	1554209.545	1392463.396	886785.6652	2592314.027	1723640.307	3041014.952	1606893.025	1576800.721	2397786.777	1487114.071	1749478.203	2959534.953	2817789.789	3112631.091	1726472.282
E9Q7L0	711217.0707	420643.7865	480680.0563	124255.6178	669490.7246	299233.1098	280980.8435	873377.6199	283354.441	582768.3338	724314.4247	532050.5232	514209.4043	414680.8406	94590.65946	680170.188	552090.0476	646061.7914	1067818.117
E9Q7M2	7615093.809	6891167.087	8100873.78	12907216.06	7307680.906	10225253.6	10732094.52	7286504.293	6413545.327	8612939.123	9789231.742	7416803.391	9309054.547	5755682.236	12481033.52	7379107.149	7197722.688	6010949.878	5398968.234
E9Q7R5	NA	1126621.322	880437.0183	1645670.048	653612.6882	967357.8302	1111909.047	738420.1502	1362878.382	NA	NA	1615734.072	938368.8179	766750.507	NA	NA	NA	NA	NA
E9Q7X6	208264.1622	96321.42879	129495.0871	NA	113880.119	126036.6421	92297.81088	119411.5927	43303.8572	60760.26352	70493.21402	54192.79144	121146.6657	79286.12925	107845.7304	99091.1493	140500.931	209412.7171	70226.90466
E9Q8D0	117917.6123	57374.22357	NA	137611.3596	163758.6613	219596.6733	136250.4016	147677.8245	117709.6012	119000.8009	157010.2076	NA	58563.62485	53151.01743	99619.87591	226285.056	215517.4161	255249.0164	270909.448
E9Q8E3	389659.1581	693801.5757	541190.7622	687691.0937	464228.8764	562763.0424	665537.0751	103396.2966	1032179.951	36802.36295	227261.9933	497804.7476	406119.5943	774361.4099	68516.71368	109855.9644	75472.57153	32509.64581	255306.33
E9Q8V0	NA	110529.0625	44834.30608	52557.53844	14874.46109	263282.6145	59753.94232	NA	78448.88305	NA	NA	35094.42538	21262.42462	75040.60218	NA	NA	NA	NA	NA
E9Q912	3355641.085	1915256.248	1460978.48	1055853.298	2780200.926	1631468.307	1798047.249	2612331.896	1352857.217	1432219.945	2306828.024	1664400.761	3163466.588	2965048.425	364455.7796	2633986.108	1799430.672	2541131.612	2943984.527
E9Q944	421481.9813	918224.5431	479107.2373	46734.44791	479053.7186	618170.6157	348873.9839	307312.3221	833889.1634	380478.0572	230773.4982	588507.7757	136341.3801	783751.3419	109151.4385	303949.1722	437183.5461	249640.1573	618112.0056
E9Q9B3	86251.41776	107229.0009	NA	NA	123432.233	113713.341	218228.9946	156548.7431	97229.54758	96939.807	87917.35644	90119.7092	49342.52273	78140.50064	76999.44278	73662.43037	86780.60912	52256.0754	102222.1285
E9Q9D5	61733.41175	340388.9166	202499.6779	392564.3717	250422.737	279912.1606	379139.6142	105739.3882	463754.4435	157510.8409	144967.3823	692460.7966	455935.1258	195754.7001	134529.54	134785.1139	164410.6189	203366.0485	138372.2626
E9Q9W4	121518.4364	356868.57	148372.9442	NA	189379.9504	270041.2577	267901.1736	76872.92056	337889.6186	53354.21495	NA	58004.17185	14775.40392	444939.0221	NA	51038.46273	37068.96393	82100.90079	131676.9432
E9QA15	37690868.35	50040763.73	45038440.04	46465977.82	33883698.79	47697067.08	69786708.84	28425373.89	53312595.53	35216915.09	38940045.7	32606681.57	36470538.38	54619313.09	35949643.56	27425023.9	27288069.53	18879893.5	32433727.84
E9QA68	NA	17099.76454	12912.43008	NA	21456.58679	16391.99597	NA	43782.78267	NA	46244.32199	NA	30517.12862	7924.302459	14865.54108	51976.25068	NA	NA	NA	47200.55463
E9QAE3	165186.9611	122342.6259	55041.70932	NA	241847.5548	163354.6611	NA	134291.8755	80823.49821	112309.5871	25267.9492	68587.61935	NA	134607.6906	NA	161166.4084	187336.5521	274452.4195	110259.7052
E9QAP7	393846.4982	394497.7222	476877.4819	325894.2983	375802.076	443027.8167	444990.8471	404396.9847	433541.6345	487858.2571	399706.2605	430067.5299	411540.8089	401881.5619	416497.4223	319789.5898	399134.4857	272918.5557	354631.3782
E9QAT4	1778778.226	1736874.538	1692719.894	1936082.409	1390100.463	1776949.558	1371011.027	1731545.663	1833873.117	1706892.264	1735050.137	1518400.694	1249267.06	1689067.833	1834818.603	1558688.409	1661012.928	1704293.089	1486961.676
F6PYY4	178442.2241	224698.0507	88718.8754	NA	376298.2647	201481.1402	NA	180052.7239	307682.8222	140214.3326	NA	146489.6536	75572.59737	264610.8355	82201.15352	207573.8895	255208.7042	430932.0384	507281.4667
F6Q8N5	235950.6049	321679.4919	259432.4979	158318.8366	290691.2445	359820.8548	297722.911	178100.9817	313428.958	236109.3058	202872.709	238966.0959	137460.6831	325242.8629	220380.9158	227741.1472	230982.6329	215248.135	357786.9304
F6QCI0	320053.1624	368691.5219	464958.9202	861523.3284	311755.1279	474631.5401	646873.3446	433427.8991	600485.2172	430379.1506	621574.811	409961.3741	412674.2165	404676.7856	778565.8042	308662.7249	403461.0289	338009.2847	250814.5082
F6QSC4	96229.0175	134219.0924	62441.51494	NA	104921.6938	116996.0215	NA	NA	95361.90314	NA	25659.61705	86765.21166	9627.164284	82159.19692	NA	NA	44070.62777	NA	105291.8561
F6RCZ2	493376.3512	1004570.679	873482.7607	1086357.352	881495.5254	1101500.895	1303584.255	695309.6677	1172476.255	932474.2626	659311.1656	1119333.845	1249267.06	917971.6485	710609.2436	482221.6927	535792.347	603302.4045	724794.0211
F6RGT6	990346.7959	640311.473	640350.8981	275107.6299	853857.6253	515966.9199	376458.2762	946115.5494	810852.5103	1196786.53	1054831.618	1109600.507	1067921.842	527650.1036	728040.0203	1055567.467	1057907.043	1122588.262	1297349.114
F6RUI8	30646.71428	52566.36707	74944.66953	114092.2608	NA	36543.01961	217436.73	25314.49697	27003.13027	NA	149045.7359	64803.88163	190315.7619	8756.05421	123474.7579	NA	NA	NA	NA
F6UFZ5	406023.9178	296616.8617	276993.4593	138519.1672	344388.7016	380237.0699	112070.1498	312440.9002	332755.776	385413.3302	265890.5186	313738.5701	156401.1837	347455.9408	254542.678	384736.5844	394191.9835	339865.6375	321007.083
F6V4V3	426203.9164	396962.2063	315053.46	75572.18028	607952.7147	303480.1231	120478.1559	497651.228	371520.6469	381695.4442	240474.9916	273289.7383	184418.0124	422702.9948	154204.7693	565821.6495	568510.3469	752253.5384	709275.7298
F6VG99	375517.3905	657591.9664	615814.5202	230201.274	475373.8138	686815.9437	578662.1747	395372.9294	911805.7222	469574.8905	314154.4872	879318.4953	237259.9941	608624.3827	301972.7389	404958.1002	419963.3901	462276.7438	399042.6322
F6VJC5	624354.0417	948239.6128	649123.822	473520.582	766103.6721	570650.2045	624807.9335	695013.4032	868647.5727	770391.1086	629442.6719	770327.4988	745460.8268	1046487.679	964357.1891	648490.3394	715598.9738	524061.9607	743183.4458
F6X2U6	4278682.759	4450154.222	5178916.819	4044261.032	4710896.014	5694551.799	5236812.612	5564967.564	4890328.312	5356110.206	5481181.116	4954268.932	4886246.164	4286927.598	7605963.162	4518223.362	4992925.766	4847540.224	4341129.726
F6XI52	97635.69455	NA	104434.772	113698.5907	114401.4067	121751.1801	119658.9206	124406.051	94628.25368	76030.57296	123325.5893	88850.09262	91969.12679	54192.45627	153861.2742	111429.4505	125812.831	113313.0387	86431.69326
F6XJP7	13503.23434	12205.8154	4863.234635	NA	12969.63732	7537.664151	NA	12413.58097	NA	NA	14502.45601	12057.26951	9338.694415	7231.734748	NA	4406.027391	NA	4005.52759	12466.02804
F6XLV1	108367.977	6093143.651	4906872.551	294929.887	2789854.402	3169412.954	2449839.376	326362.3271	7926741.178	28547.47882	205350.0845	9830671.161	142693.5001	4378724.763	170926.1539	NA	275256.537	1183820.349	382697.0313
F6XRE6	292868.6236	321966.7803	325774.0194	15017.65345	215479.0866	278629.8473	71163.00163	71523.045	139353.3124	141897.6816	93796.51468	162784.2344	66337.28988	260305.5485	NA	162209.1512	147066.8756	NA	232933.0456
F6XXE6	164464.8732	170494.4212	70890.30311	NA	101717.7053	102377.8577	NA	78254.75405	53580.76189	62175.70884	41035.3159	104878.6613	64023.02265	213211.767	NA	110292.0026	83168.20261	103643.4716	65277.61759
F6Z595	7831.575927	NA	NA	NA	67308.47135	63385.76511	NA	NA	NA	17157.50446	NA	NA	NA	NA	NA	43740.54549	96747.972	95695.24054	135703.7152
F6Z6Y0	126709.5843	78098.42279	89042.20505	262426.2901	63215.97697	190508.7365	212074.0541	104997.7261	80272.53458	157582.4519	218554.2104	247403.9264	227137.9085	118183.3419	290539.2588	71508.87544	76102.37226	NA	17833.26112
F6ZDS4	3067190.562	3633353.764	4403086.868	1763986.195	3871043.651	4437178.135	4011892.924	4243788.215	4048550.488	3953319.438	4150318.795	4175601.909	2528758.324	3791222.908	4448368.357	3206162.866	3846035.887	3531050.353	3692455.169
F7AA26	5269029.555	2675725.64	3224228.37	2022130.516	2162378.498	3834470.098	3539905.521	2722430.175	2545375.802	3560930.412	4258759.428	2520934.486	2206366.824	2386726.286	3648302.106	5415948.964	4014114.576	2326819.308	2035840.147
F7AT58	824265.6382	857879.8885	875727.6297	759745.6274	883336.4432	945252.9934	1051376.663	947643.9137	832944.1676	1049640.645	980486.6909	1060933.818	996240.107	862527.9969	1450786.802	665274.8486	882672.1569	575690.8154	820187.1035
F7B0R9	NA	1305003.031	564137.1925	388577.1175	192814.657	1184633.038	713862.9662	NA	1813830.788	NA	NA	1226400.561	338978.5421	781894.2852	NA	NA	133762.953	NA	NA
F7BCK0	NA	243968.9085	170685.612	205231.189	248746.8937	279412.3286	272219.8583	NA	363895.5428	NA	NA	603800.796	163185.5098	157538.6224	NA	NA	NA	NA	NA
F7BJB9	366781.1856	384636.969	320023.8096	363855.4964	328773.2397	362386.5205	304364.448	480624.0287	421658.5375	338134.3764	396990.3155	241351.737	327883.2372	341389.0662	548615.0293	468141.2119	492239.2038	385335.5648	400187.2933
F7C545	755265.3886	859213.0571	903119.4649	665618.6786	744502.0902	1059934.824	956994.9152	853503.8796	972201.2769	707481.3379	781279.2754	895601.3961	741586.084	801544.3863	889860.3535	713076.2706	987263.5704	771996.8043	801256.784
F7CK55	117115.7199	464087.2435	490135.1059	212528.0685	128403.7728	627512.5903	424902.1642	68558.89905	500571.2001	NA	147731.6326	468207.614	269830.6028	423682.4706	242273.9287	178885.1442	62393.67663	71017.0766	72499.46113
F8VPQ2	148574.1339	178821.0917	180983.999	49432.16363	159692.6174	186689.8536	191628.0093	203808.9299	163632.59	177677.6749	137820.1587	177840.7346	139017.2295	152309.8559	110317.4017	141895.8898	201928.7484	165255.1976	189374.0501
F8VPU2	514986.1029	559624.7316	385366.8278	113079.0443	602999.5165	453580.4032	196181.564	577244.2767	322278.6485	440635.2188	238790.2185	209223.9356	270904.5695	797525.5065	28720.67161	501111.4178	454892.1191	753550.6381	465732.3644
F8VPZ9	164211.9983	171336.5707	149888.3315	132802.346	206354.6217	224898.4257	216036.5007	227341.9366	245480.4516	196118.9782	207932.9433	177595.4545	166032.6297	185976.4661	275136.3833	221289.361	235534.5993	177201.5778	186338.2532
G3UW40	87325.99211	131238.2401	108838.8665	157265.8229	97123.61638	130412.5103	215252.1026	77043.4728	159709.304	104736.4788	94294.94727	128477.1387	66823.89955	119394.1465	88593.57619	124141.6396	93445.22575	77644.32744	59547.52594
G3UXT5	346201.2023	343694.6113	253871.7116	65138.20193	415035.7309	356160.9622	128801.9909	247724.1308	306861.0868	264561.434	251506.3615	271761.6042	206776.8704	406799.136	185552.4317	337438.2832	366260.2715	366920.0146	345333.3769
G3UYK7	301526.9468	22281.65931	292725.6786	702320.3475	215462.6757	333640.4646	558633.0521	344503.5208	173698.8498	488632.2445	553869.4085	307443.0472	511207.1334	83167.31338	621759.2195	243027.1452	309141.2007	208140.1103	216955.6923
G3UYU0	81771.20423	52671.89394	132741.482	NA	194872.778	106964.0502	41530.28395	313375.7346	31397.71157	192495.2655	119721.417	37362.00108	49947.81277	124984.5939	93457.55229	81567.24958	166107.225	155552.9734	87030.86895
G3X8U3	635983.4053	636774.8209	448161.698	819552.2886	613170.4182	482893.8359	612074.3877	664017.735	556665.6709	484912.3965	621012.8913	600466.1545	1309715.467	675916.2944	424318.87	597526.161	467520.7608	722634.5573	666469.1968
G3X982	141344.6023	261628.6977	400590.2235	459110.7509	219474.6601	399124.6928	515629.3808	81808.32615	428494.976	65203.28447	100922.7402	557123.6014	406752.2876	450414.723	74217.23906	125602.6634	98069.3671	93291.98317	109037.2032
G3X9D6	132868.9644	135295.9546	93107.65475	NA	139440.5913	141960.6041	75782.07263	180944.52	48672.4957	441930.1026	195961.0973	168032.4501	109535.5344	136019.531	137691.4018	390946.6752	272092.7029	215041.987	122664.3587
G3X9J0	416778.3148	474744.1424	620023.1458	167209.7573	402934.1341	527881.8343	193266.4799	493898.8785	416872.4293	990782.2909	373116.6171	629082.1676	146712.3116	438559.1191	710712.7188	400218.8982	565183.3775	725070.5739	316674.9349
G3X9K3	17491.63972	36223.69206	NA	NA	62332.29783	NA	NA	NA	NA	NA	NA	20826.42285	NA	26701.04134	NA	8799.871364	NA	NA	NA
G3X9N3	223908.757	218454.6909	179108.9087	133241.1914	174206.6178	270613.8304	303898.0795	175607.7561	291623.906	101781.7895	202614.4231	175716.9203	176223.2235	165035.6969	208714.8831	181520.1168	240923.993	131461.2087	198147.124
G3XA02	273083.8022	211602.9556	230388.2457	868032.8677	263854.5828	462550.3614	596088.6239	453638.9405	526072.0576	379466.6745	410239.7893	593633.3514	448849.5651	339090.4652	736263.6346	255287.512	426926.7913	182867.5869	779598.0395
G3XA14	40383073.23	21030264.68	33149097.93	26244672.66	43247569.96	36370312.58	31578204.8	51746191.2	21645715.48	78183513.45	36869815.42	41853352.47	39190716.65	25244220.33	44590359.07	54356791.97	52401003.09	43985049.19	46504975.92
G3XA30	207619.956	204648.8855	206995.4614	162101.7265	212336.8804	207404.3054	219432.5624	279287.3056	172790.9323	205095.8581	277252.1396	186601.712	206942.096	167263.6141	372102.2794	201053.0475	270746.096	222252.0653	239470.6871
G3XA57	NA	156194.7801	NA	NA	134567.5169	212646.8262	107187.6649	68399.35664	210752.1058	69226.93964	NA	109063.0232	278723.5709	201056.9044	86889.64842	96850.18943	80610.93479	107428.6351	113952.1604
G5E829	687802.5803	1126621.322	1269539.921	320120.4703	630597.8374	800455.5049	643127.7874	223208.2467	580009.9738	141910.4342	248339.895	619747.8967	850908.034	1652348.967	64226.86512	275803.0083	197621.9792	136202.6133	444021.726
G5E861	83855.45156	266452.5146	201109.2294	NA	206148.0373	274168.7686	257904.0309	87479.18824	380398.3966	88374.64124	35418.68258	443495.6427	74168.68313	199492.6807	64422.93468	18386.80145	63104.35288	60549.65543	40927.0733
G5E870	506096.0578	407213.5215	213959.7946	210131.6287	512583.1348	386614.3445	136090.8249	507576.0874	291787.251	354398.9016	176616.2741	231790.6793	180843.4967	473222.6465	299314.3854	554258.7465	518559.3378	692505.3089	506236.6017
G5E872	63137.30044	NA	128513.7125	NA	NA	45306.18664	132820.6265	NA	198374.9654	66052.02193	NA	NA	172739.3804	NA	NA	88580.85417	NA	NA	58642.47524
G5E897	1240337.249	1333168.565	983624.417	1785498.222	1061882.298	1008373.151	1326059.846	1241107.874	1152433.926	1392981.043	1577318.307	1469734.005	2246665.762	1147464.561	1482789.452	1312060.496	1601691.038	1234847.089	1247451.071
G5E8J6	NA	11308.08598	48696.02486	143428.2117	NA	NA	103073.9576	NA	NA	55728.36475	NA	NA	NA	36599.62142	NA	NA	NA	NA	NA
G5E8K5	166888.8191	564766.8191	409998.925	101180.6347	510329.0483	508315.6453	332631.9983	214889.8212	627922.1637	269499.6499	168167.7629	801042.9929	436832.422	623548.7657	120127.2807	222653.7066	244728.5036	244045.5856	395771.3165
G5E8P1	427985.5791	381409.199	270203.4358	245694.2357	467963.806	393593.2879	275058.5254	460534.0954	123878.6301	558782.5736	286223.1374	301238.0444	193438.9296	335361.6644	203452.5807	499129.5159	535231.7551	564495.5488	426229.0819
G5E8Q8	1182647.145	912102.2951	990896.0595	1043828.075	826086.5071	1029152.03	1023160.806	919918.1643	783442.621	1049640.645	1321004.082	940254.0565	1339939.67	870627.2607	900661.2479	1410711.661	879049.5668	542399.9502	996133.5903
G5E8V9	1230722.232	1305003.031	893973.7396	640581.9063	1119803.151	1020438.743	905550.5358	1271134.677	1232603.243	1530317.202	955622.2395	1508667.356	1148519.717	963870.2309	920597.8322	1381116.311	1374290.458	1520596.828	1067818.117
H3BIX5	174951.9728	282178.2706	NA	NA	244883.5728	NA	NA	148736.7698	161392.8597	59468.91124	146587.091	457925.316	21130.24411	442507.3152	397502.7828	205883.995	119864.8228	114494.818	240258.0783
H3BJ96	17809.3199	40731.02232	19622.95613	33639.10918	52983.00341	19758.01644	64988.95689	48498.8925	37273.421	25687.25711	15365.64345	4212.500992	82422.81225	68924.06528	12053.15809	19114.05784	28293.97105	11056.3718	44140.80665
H3BJD6	660020.9489	836056.2947	822893.61	458266.4038	785902.9503	767709.7538	671143.6111	1010902.381	773359.3252	1402790.768	721433.8472	1051200.481	551487.9363	758116.0656	1120092.752	824859.8788	752012.7275	824595.1671	760475.1136
H3BJG4	1067266.935	1342557.076	1229237.066	424169.8414	901400.9918	1267765.182	1314822.051	853280.6804	1312772.559	934957.1042	1005540.421	1090133.832	376858.5358	1009768.813	664134.9952	1035837.234	967366.0197	820317.0853	841574.4026
H3BKY9	83683.6312	82373.66905	32378.20508	NA	131321.0531	66946.00305	NA	NA	37085.12331	34200.92181	51252.98673	43203.46375	21373.2467	102598.9372	NA	65159.88376	67153.07189	95816.48007	148332.9099
J3QMC5	598075.2376	653776.4755	NA	375039.5991	766456.024	683620.5519	477008.4497	671712.6038	852895.3042	619694.1031	566911.8592	767533.0575	628616.0727	563255.4699	418241.5668	677402.0363	648927.1013	809137.1267	675798.1349
J3QMK2	148740.4737	252251.4529	281854.9911	476913.0286	242480.8228	282264.8002	380179.1103	179581.3031	385177.49	210193.9725	178361.1825	398722.2889	344622.4083	236248.2655	259906.3221	208574.2123	247085.56	169280.1868	187679.5126
J3QNH8	470681.064	491794.6172	642284.4276	244237.8715	239219.8788	580745.5641	466152.7394	629719.1183	300089.7859	602788.0219	483814.7875	597919.9133	335595.4463	434162.9529	485103.6368	443070.0048	470956.487	265046.1504	254071.8524
J3QNK9	449918.3954	1136009.833	618766.7043	178379.8772	584011.1303	668366.8429	503301.5194	294615.9888	1252645.572	128491.7105	309364.3686	643878.7877	219464.9908	1367777.756	70091.88411	239306.0233	258579.1763	466452.7721	559255.2681
J3QQ16	6124766.107	13050030.31	6226791.039	4323917.38	4247529.193	5123018.316	5023294.501	1561393.777	7726317.886	1775560.343	6220549.072	7523870.106	7324331.878	9546905.144	1610800.053	2653716.341	2244344.849	1663471.698	3722393.995
K7N6Y5	NA	8760.569847	NA	NA	NA	15713.84551	NA	NA	NA	13774.22818	11458.03451	NA	9179.372566	25761.03837	NA	NA	13537.65084	NA	NA
L7N259	NA	169367.7999	235769.6844	445890.5348	NA	633772.4407	685659.4713	NA	331071.2182	NA	NA	186490.7519	148424.009	139362.7838	NA	NA	NA	NA	NA
L7N466	464374.5741	679515.0785	791666.9582	878646.9017	576947.6823	822840.9128	804363.1794	626845.5532	858754.6791	716955.571	697066.251	605165.41	957820.1075	597930.9309	884001.7351	502999.6011	642491.6649	508077.3244	703107.3337
O08528	547021.418	171215.4589	237669.964	NA	273130.6073	146929.8279	NA	104518.2982	69724.75781	NA	188564.4603	35316.44281	80331.80113	288110.9097	NA	281175.5508	113759.6116	100773.3196	216301.0299
O08529	1163417.11	922108.5701	941023.2921	238358.6346	1264605.282	676538.7325	689117.341	652030.0342	643115.2513	304270.2225	642552.1586	561149.3099	834338.1184	1220902.293	154934.4297	650739.5859	483978.6306	539274.0522	1327287.939
O08532	525696.2708	716172.5198	585994.4381	444095.3562	535117.2426	533696.9277	495778.9392	381869.8759	538934.2223	313757.2082	440704.7066	440521.1347	826072.8063	804807.7756	219821.9362	343164.9834	314943.8703	285835.4644	498822.7505
O08539	4624823.387	3924397.605	4161269.74	5980343.441	3156686.468	5206150.459	5158148.045	2932617.799	4820180.16	2462241.139	4692521.963	3241201.482	4170940.024	3947278.089	5035083.608	5465274.546	4261289.119	3214684.57	2993882.57
O08547	4586363.317	4356269.112	4221724.022	1441305.793	4488866.079	5320457.155	2933064.574	6225557.239	4719968.514	5493446.365	3775705.697	4409202.016	3636979.103	4507240.794	4341692.857	3640227.992	4152532.32	5623146.66	5578601.188
O08550	324597.2196	184402.5615	347001.5329	126341.2088	407445.2032	313592.1092	182406.2745	323886.1167	198323.8575	309234.9247	474981.805	298275.2164	306331.3654	259654.7066	282512.9941	158929.9865	311547.6921	310733.4516	328217.3502
O08553	14134075.63	13331685.65	16826441.81	14950858.6	16314373.49	17042089.33	17868094.53	16114384.49	16434709.9	17755603.43	15477435.89	16157340.72	14205375.45	14871140.71	14827894.52	12528697.97	11468898.79	13266952.19	15568189.36
O08573	1442252.615	1051513.234	1239312.78	1007821.244	1216337.905	1413246.432	1037283.344	997220.1679	1473111.192	1216405.981	1261854.645	1401600.641	909353.583	1404496.622	883753.1812	1410711.661	1137002.897	1296079.176	1217512.245
O08579	1682628.051	2290796.688	1803552.744	1140137.419	1814853.382	2348483.041	1494626.775	2041822.632	2565418.131	2050232.661	1587176.546	1985600.908	1904124.794	1982818.761	3104257.055	1736260.506	1829091.617	1724703.785	1766390.716
O08582	723032.9657	1323780.054	992178.6979	722557.7867	957044.5896	776196.5065	1075156.961	861008.5787	795069.1761	406042.2023	895418.9572	653337.6453	1188818.654	1092386.262	364672.3308	750526.2259	640517.2347	844095.5457	721155.4558
O08583	4807508.718	3454972.055	3728014.053	3474192.323	7742087.301	5704943.317	3730948.041	7316531.096	5090751.603	6964905.213	4386916.541	4788802.189	3616829.635	5048844.067	7797979.062	7635600.179	7949133.298	9725696.492	7814033.507
O08585	15768628.59	18777022.04	20352941.59	26997593.59	15735164.96	23173084.88	24048881.95	14212686.95	22748043.58	15597463.79	19322149.26	18882675.3	18436763.88	17349664.16	21121749.03	15192279.43	16511259.46	16430610.02	16466354.13
O08586	94792.7262	73940.25126	68011.36945	178545.5198	61315.40073	20220.33507	107164.2903	165200.4661	58650.97011	62975.39767	115040.7249	56704.38192	175273.176	48141.09536	48248.36865	73207.35255	158217.4136	100971.8136	52204.23057
O08599	441926.3929	390409.9645	207721.9203	153648.5756	484051.3228	274219.6871	186094.5189	316932.9099	289968.4096	251951.0317	233956.7237	272970.4848	295631.9975	383201.7568	112103.1496	391697.4106	297344.0542	411643.931	408232.8537
O08600	1442252.615	1323780.054	1561735.617	1989862.476	1476981.742	1382071.878	1415962.208	1501340.17	1312772.559	1373361.591	1636467.743	1294533.925	1450761.748	1257621.158	1952161.653	1469902.36	1542369.147	1510391.48	1576778.153
O08605	40832.47915	10563.10763	38501.21627	NA	67099.66668	21840.78837	NA	16902.08764	18397.05435	31750.45234	9893.531915	28001.74213	NA	35202.46857	NA	18449.34629	24413.13299	54694.33711	59604.11032
O08638	16345529.64	29479924.6	15415841.89	5173642.438	13418330.86	15275531.29	19441385.88	3212867.964	20042329.15	3472642.881	4850253.793	11972005.47	6739997.286	38921997.9	2410866.304	4449167.546	3084738.295	2255381.873	12274918.54
O08648	86195.74681	41495.52877	47730.973	NA	125682.4581	118501.7525	NA	87011.67091	120033.5093	128347.5075	13891.93524	57556.53565	19159.72681	120395.6536	45960.71255	108752.0579	155014.0315	116916.547	162889.1669
O08663	1317257.389	774770.9113	1864007.026	781029.6266	1573516.496	1246982.146	1281108.665	1241107.874	687541.0781	1030021.194	1084406.336	1099867.169	914441.3238	848114.924	428085.5819	1183813.981	971783.5231	1510391.48	1726472.282
O08664	2461444.464	2441012.865	3103319.806	2753539.426	2451982.761	3709771.884	2899351.188	2722430.175	2655608.612	3188160.837	3341943.163	3416401.562	2851149.823	2193952.24	4533708.757	2219651.215	2926546.587	2010453.524	2305289.579
O08677	6663207.083	9576281.238	13299942.03	17747422.08	13514865.61	11638500.03	25959307.15	8227344.133	11925185.84	11575476.27	10055404.21	11582671.96	15011354.19	11199254.11	16321351.53	12134093.31	8670882.963	8205099.663	11077365.51
O08691	NA	1445830.697	1561735.617	2710515.373	290733.7198	749003.9825	2202607.88	357240.8908	1292730.23	78406.29232	634932.7254	715589.1538	1843676.388	1294340.024	1162762.952	407796.2942	170827.2701	265176.7788	309929.7175
O08692	399383.7867	418371.7668	379016.1055	292252.7153	426774.357	156785.1435	65674.91191	725736.8285	21263.40805	187809.1596	568375.8078	30410.54857	128735.9631	1386137.189	729978.3141	433543.2618	308016.0622	397071.7148	761903.1956
O08709	28556601.78	39431746.28	51083868.24	60771475.62	42378757.17	43332629.57	55065196.99	53447710.06	49805187.93	74357720.45	38052804.15	54409358.21	48560219.61	37269648.93	55791286.59	33442744.97	33220258.56	42148086.58	41515171.63
O08715	1567247.842	1239283.454	780553.4461	352986.5448	1187377.479	1392463.396	440066.4452	1271134.677	1543259.344	939759.9458	943268.8797	860524.3934	493563.2512	1285160.308	647610.9602	1667204.69	1918074.453	2081890.959	1277389.896
O08734	186336.1534	127254.6949	35634.37346	NA	151854.9607	49536.36574	NA	128167.4085	47793.83999	78840.27458	NA	65651.85001	56783.0163	203853.046	39583.8645	102144.4029	97986.71194	73750.98724	131053.2176
O08736	368894.5665	230865.3636	73071.19133	79283.00489	284149.0842	193614.7612	51883.66476	124596.2207	213440.7843	175731.4253	248700.7066	137348.1028	139389.9947	219720.186	202637.5799	264804.3899	221533.6445	357858.6863	252425.217
O08738	641027.4434	512029.675	859171.217	3033195.774	878405.448	493266.6491	1494626.775	1311170.415	548108.5985	728752.7471	1784341.335	494367.906	2780626.683	595813.1703	2368196.104	581176.7034	613448.6561	1001073.186	819381.7491
O08739	380211.442	805152.1329	216993.592	351007.4384	307042.3012	378246.0551	642962.5919	139838.827	525603.0671	50398.937	273298.9855	291560.1866	469589.4133	786586.9563	439694.0098	151810.3319	101856.6743	65147.6749	274174.7759
O08740	444409.9519	492479.9786	365804.8297	534720.147	486570.8799	662275.3351	603977.5562	623076.1885	440018.3131	547721.1269	647051.4591	487127.276	708715.2482	456361.3433	652826.3254	541347.282	674535.3727	533882.5669	519595.3057
O08746	485186.2793	758253.7039	463434.4648	105062.48	662544.0837	501156.9286	196077.0525	375740.4044	551118.9563	187043.02	267167.1606	467650.8671	285989.4693	771876.4606	108542.3214	214653.0971	452154.4138	451140.6682	587077.4188
O08749	21633789.23	17180975.16	21864298.63	11186253.92	18920811.86	23380915.23	15171023.66	20318136.97	21645715.48	28153912.62	21786709.11	22776010.41	14608364.82	16982475.5	19201590.03	21801907.49	23135537.21	21737390.9	24749429.24
O08756	16153229.29	9670166.348	12191613.52	9906288.327	13321796.1	9393932.165	9417272.465	18016082.04	10522222.8	21581396.44	18434907.71	14697340.05	18033774.5	8775808.96	15041245.52	17658558.55	17598827.45	19288107.42	18761664.1
O08759	522355.0522	339135.5504	264393.7793	49941.13818	599739.5378	270412.2349	112225.2314	672378.1979	299857.2948	376185.3213	303532.2342	270636.4304	240708.5757	428130.9612	120230.756	639896.8364	519349.3077	851897.5342	632949.6876
O08784	1557632.825	1680543.472	1884158.454	790505.6744	1554209.545	2119869.648	1955376.383	2021804.763	1823851.952	1942325.679	1636467.743	1557334.045	1118295.514	1927740.462	1536127.202	1617879.108	1888413.507	1449159.393	1666594.631
O08785	1153802.092	1098455.789	1783401.317	1452061.807	1496288.693	1340505.807	979224.3981	957198.4425	1623428.661	385180.8397	1567460.067	1314000.601	1198893.389	1303519.741	1685472.903	1134488.399	520666.2536	675101.1087	396406.0196
O08788	1576862.859	1211117.921	1118404.216	326363.2605	1727972.103	1025365.361	703097.1583	1221090.005	1022158.786	891637.3557	974597.3787	1051200.481	707378.331	1275980.591	320896.9726	1154218.632	881274.1377	1408338.002	2135636.233
O08789	79564.17313	65859.65371	106665.535	108649.718	110909.7447	80698.96914	107463.8899	90217.83289	102694.8903	99277.36652	102565.1229	85494.62175	69682.10168	89623.49978	101218.3016	51457.53288	46747.23146	90612.5691	66391.6413
O08795	21153038.36	22438541.33	24685498.46	41410651.53	21141111.21	28576674.17	33376252.05	21919566.49	24351429.91	26780551.03	23758357	24917344.72	29115982.3	21021550.75	36162994.56	21604605.16	22937797.58	21329176.99	22054934.93
O08796	324095.3157	669969.7793	720357.1024	570662.4413	676698.9747	608883.7162	739459.2926	560624.441	697523.1601	596502.9307	403940.3743	694080.424	553393.0686	683976.0854	505076.4907	178507.3102	323332.9743	523679.2601	475170.0802
O08797	2653744.812	1417665.164	1773325.603	1581133.967	2413368.859	1673034.379	1910425.202	3583198.54	1833873.117	2884059.342	3933437.528	2530667.824	3193690.792	1404496.622	2304190.804	2308437.263	1799430.672	2765649.265	2395106.056
O08807	72016480.6	81680045.86	81311009.2	97341921.12	70663440.21	95705879.69	110579905.8	69962451.93	77964660.38	83480765.3	71965147.75	85750705.87	87952430.95	78670170.28	78086466.12	70338280.72	70790789.07	58272536.17	83030343.27
O08808	641754.3388	718162.8841	561394.5832	277666.4855	649543.7483	654392.3296	440140.6147	469621.207	989144.0598	459027.4734	331482.3146	390498.5919	424206.7649	789741.1069	223980.1472	620909.4466	807437.1696	667013.3705	895904.3896
O08810	1394177.528	995182.1679	842738.7356	245632.9264	1399753.938	876428.9313	508528.218	1181054.267	631130.9406	717006.5816	1064689.857	862552.821	1067921.842	1376957.473	285898.8745	1124623.282	969998.9229	1194025.697	1387165.591
O08848	199127.0111	32703.56374	149485.3029	160780.8881	130359.567	70800.84053	160788.1276	111668.681	82524.19005	47521.05778	NA	120935.7486	185778.1016	200266.5308	58804.86947	121312.3242	110325.8629	101237.2547	46438.61152
O08856	148431.8317	74979.55943	87452.66046	34591.4466	64746.34244	139129.9546	30882.81003	86331.96417	92590.04902	108116.9103	92795.70622	82988.28727	45318.97607	85731.29999	16268.97386	176476.0827	182822.1563	131891.8744	95293.18648
O08908	802661.6556	629319.4043	824294.1342	325396.2949	1225991.381	875605.9231	971581.5735	1050938.119	1252645.572	741106.1346	863530.5101	810595.2906	833688.298	873841.0795	672743.708	976663.3052	698538.9869	1040945.48	1377185.982
O08912	105600.775	114287.2835	261007.332	58554.0159	52474.36179	55616.85851	206116.8988	NA	19363.69588	NA	48769.7948	111723.1444	63592.02551	217338.0495	NA	NA	NA	NA	55238.23117
O08915	4374832.933	5032241.906	5017705.401	4861718.05	4643321.686	5860816.085	6236976.394	4423949.035	5221026.743	4826385.021	5086851.539	5353335.781	4251537.899	4709194.557	4523041.207	4350516.381	4518350.643	3898442.875	4560681.115
O08917	3086420.597	3135762.68	2659988.405	865180.373	3166339.944	2681011.613	1528340.161	2512242.552	3056455.195	3021395.501	2809598.234	3085468.077	1894050.059	3405674.816	1728143.103	2081539.584	2046605.215	2908524.134	2494902.141
O08919	448882.858	507687.4887	554079.6151	504918.4607	483810.9513	614302.8928	664010.9825	439823.6082	586007.6408	295775.0001	494789.9655	384091.1356	490881.3569	632561.4114	416937.9921	403009.7397	488077.7732	303494.7983	299834.3455
O08989	184536.2221	345360.1332	60214.58071	203140.22	265194.4851	273008.0361	187949.8789	304540.8482	319464.7054	220542.2521	294512.9309	198613.6241	133936.541	347171.3696	280093.5938	268146.6914	417912.8301	217059.5843	383300.7976
O08992	751204.9667	1182952.388	1138555.643	1333745.66	734746.2879	1423637.95	1775571.658	671092.0499	1212560.913	648668.1088	827174.309	1041467.143	1128370.248	927151.365	713498.0161	964059.6323	820347.5903	554506.5544	767745.2584
O08997	13557174.58	14739962.3	21259755.81	26244672.66	15155956.44	19951714.33	27757354.4	17715814.01	24952699.79	18638478.74	17153336.59	15865340.59	19141995.28	16339895.34	20268345.03	14600372.43	14336123.49	15308021.76	18162887.59
O08999	146628.0544	184041.1038	206636.7659	219422.673	212081.0633	173956.0876	174186.951	168729.6164	230912.6847	183467.375	130816.8654	168283.5703	154302.6165	257362.5314	173765.8557	170196.9361	165597.0567	179261.0169	189196.4131
O09000	401962.5344	400777.6972	517292.177	320806.704	303278.4111	499259.4375	573828.7989	446607.664	494222.7923	342920.5416	630609.8874	384820.1626	371341.6113	404268.2882	472802.8848	311252.318	499099.7804	478866.5572	380746.0179
O09012	478554.8018	252313.4171	252944.7459	115983.1679	399521.6305	295943.1552	197326.6953	485884.7247	282062.7129	327725.2765	351317.0923	217587.7928	172905.6135	300947.8252	174211.7593	407138.2909	392779.1339	689568.2098	492537.593
O09043	31689.55907	200098.2742	106772.3376	172331.7708	115999.0569	200995.8563	79244.54974	95396.2554	246134.8337	198251.6125	118574.9037	87605.78272	141883.4914	156932.7611	103377.3071	70965.99808	99704.2784	79374.1339	139775.3955
O09044	835924.8084	1013959.19	743953.4162	514283.7215	718461.8402	835196.4275	646202.4482	768634.1207	910669.3221	796847.9386	663880.4596	691586.7428	759797.1738	868224.011	481774.2944	732516.4692	737704.2875	696008.8048	586854.8736
O09061	8086229.664	6825447.51	4312405.445	5195154.464	6631937.626	5611419.656	4854727.571	11710453.33	7365555.962	9809725.653	7847158.576	6073602.777	10014285.95	6591036.436	6304522.06	11048930.49	10579070.43	11838203.49	6466786.351
O09106	614165.0077	401437.7095	261044.6121	122251.7725	565067.1501	281321.2504	258768.2173	579079.9153	315759.8809	344670.5966	536868.8746	279111.2476	557092.5111	438194.6844	73665.19334	503084.4411	509672.9187	609526.6462	512326.1588
O09111	1538402.79	2027918.38	1057949.934	1398281.74	1254951.807	1330114.289	900127.1758	1991777.959	1533238.18	2128710.467	1380153.518	963099.1736	2135843.684	1734966.416	2410866.304	2199920.982	2570615.246	2510515.569	1357226.765
O09114	NA	NA	NA	208606.426	80424.35882	NA	89686.14725	140465.3863	119697.8002	819268.0666	NA	362100.6055	NA	NA	171528.8705	NA	NA	79295.04245	NA
O09117	419180.1461	459484.9954	1420675.626	285393.6055	365157.1887	655814.9284	678589.7743	249217.4638	224290.6991	118490.6952	239774.0708	551702.1322	733343.9438	963870.2309	NA	273353.4999	265268.7081	22513.09939	269930.4484
O09130	357101.7476	408479.0928	368954.4978	473534.5648	427446.2389	477352.0395	434020.5113	318475.2867	444050.8298	454056.8854	404290.3418	417781.1377	504103.4382	390022.2862	372532.1817	323948.7229	386394.1211	309584.3294	315921.4745
O09131	12884123.36	100457067.9	98741993.83	177474220.8	18051999.07	55282875.13	111703685.3	25923140.27	117247625.5	18246089.71	21688126.72	52754690.78	109814604.5	101894853	23041908.04	14501721.27	15720300.93	17144984.37	15069208.93
O09159	757414.345	857754.0825	932499.2383	1118625.392	908397.8308	997255.2663	821515.4263	992074.5747	863314.309	846582.2667	1291429.364	693942.2106	1077996.576	908223.7076	1376113.952	910605.4985	1097454.97	968443.627	1167614.202
O09164	882873.977	1107844.3	1612114.185	2161958.69	1100496.2	1444420.986	1640718.114	1070955.988	1262666.736	1245835.158	1301287.603	1129067.183	1400388.076	963870.2309	1941494.103	788884.7585	901862.7884	1014282.988	1427084.025
O09167	1682628.051	1577269.851	1199009.925	2355566.931	1013614.921	1558727.682	2416125.99	1451295.498	902566.2085	1893277.051	927265.0138	807211.009	2800776.152	1083206.545	3978996.156	2476144.244	3579087.381	2418667.438	1387165.591
O09172	768338.9278	744181.2647	652851.8361	990717.032	629935.609	596155.1459	771216.1783	709767.5735	672064.3915	762506.0511	960350.2511	1041467.143	878465.4549	537905.6828	912967.3336	979985.8764	920361.3312	913650.0939	784431.164
O09174	214476.4249	186895.2111	56613.72216	44019.19989	191922.6759	126723.5214	27903.10861	302384.9237	174655.871	191529.9885	195411.0076	110085.0237	202139.4702	138587.0977	85058.24344	291881.1752	242532.6049	309827.2167	119053.7363
O35047	31938.78032	45010.30564	99280.23845	121001.9238	96951.78452	103650.299	64695.98756	67267.64642	41268.15783	68320.42289	71573.18415	77831.66225	110764.652	68158.29333	155239.5216	50119.23117	72606.73101	62763.19538	86366.32682
O35066	23840.91648	18098.98377	5879.662553	NA	32161.71184	13946.45615	NA	11785.42025	10755.01446	10484.34049	15604.31143	NA	NA	8324.488199	14362.14929	9302.716083	18927.83553	8408.267728	17256.04056
O35071	262167.8729	194201.3504	101652.8675	NA	281109.2048	122952.4396	177527.9475	170680.3577	153350.8751	167092.9809	159732.0675	128901.5123	156956.3015	233967.1059	NA	230392.8905	158583.2319	260488.442	238581.504
O35074	990346.7959	967016.6348	374351.05	110025.4121	704346.5284	587900.1241	414988.1812	194110.2724	444134.0054	122893.3001	212301.1292	261994.1998	410696.5461	1230082.009	20457.37402	313913.9264	223344.9395	109319.6861	581322.1786
O35075	358418.0435	327408.3613	810602.2469	799332.059	428415.4478	250099.9349	838922.7713	525312.9202	63023.104	192494.2845	827048.1235	156336.8715	823637.743	384174.8068	314353.4974	247879.796	338607.3724	278312.082	299705.6085
O35083	79340.14323	72756.64167	42360.31535	89359.23823	75161.76669	55544.42963	76536.46583	45424.84846	98467.26162	40595.88196	79584.87674	43278.41045	40362.00527	86726.65665	91847.92567	72716.66165	39367.48944	72031.89639	48217.77614
O35085	843039.9213	390976.0917	567380.5647	551625.3732	594138.5914	811397.7733	454973.3807	858156.0324	335862.337	1020211.468	1153414.012	395913.2477	790593.6218	455270.793	1194765.602	832723.3632	913456.2632	618527.763	486617.6892
O35098	776726.1075	1051513.234	5229295.388	1035708.36	5029460.703	1257373.664	744243.222	9358353.728	550514.6801	10104017.42	1528027.11	3591601.642	1239192.326	2836532.394	3818982.906	1055567.467	1324855.55	7684626.924	1217512.245
O35099	97991.4502	39340.7716	19897.1163	NA	131693.6773	67462.46149	71274.81769	22752.51001	47652.54157	56388.75548	95115.84287	67462.25084	NA	86701.77962	NA	110120.3496	73427.6471	94447.12649	158210.7264
O35114	594309.0352	985793.6569	1118404.216	248927.4933	739798.9169	848382.2246	699130.2166	206130.0018	536352.7703	189785.8193	304109.927	606955.3708	663695.2903	1064847.112	98373.7994	313558.7822	266961.3594	141515.5174	489517.7635
O35125	NA	307782.6178	170467.9766	388442.6673	158148.0614	222759.8514	319934.4134	NA	412919.0799	NA	NA	468667.0276	257164.6468	125847.4872	NA	NA	NA	NA	NA
O35126	287395.7557	351866.3713	305598.4103	313997.0719	317491.223	345020.2158	398312.4168	283000.6203	344473.5237	369420.5345	369956.0656	341690.7695	366927.8702	313984.8586	381385.1815	413652.2274	371950.2295	415319.8973	318223.7702
O35127	1509557.737	1990364.336	2055445.586	2430859.025	1988615.94	2493964.292	2337461.423	2041822.632	1944105.927	2560338.395	1735050.137	2112134.299	2770551.949	2074615.926	2965578.905	1519227.943	1888413.507	1683882.394	2175554.667
O35129	5990155.863	4844471.685	2196505.577	2366322.944	3938617.979	3512333.044	1640718.114	7646825.934	4499502.893	14027907.68	5560047.031	5694002.603	5923943.803	3919738.939	7168593.611	10555674.67	12358727.14	9317482.578	4011802.644
O35130	370367.5871	132369.5557	275342.0498	269394.0356	179078.7268	458989.1882	393966.7613	355976.7624	255902.4628	290618.0273	520138.4565	245735.6323	349413.952	253521.738	542823.6164	478878.4047	598476.7997	130473.3311	255638.651
O35144	201983.6328	141136.5473	134232.6876	NA	160240.9348	143872.6434	392295.7011	218970.4638	159838.5771	242234.4985	168784.8887	168714.7571	175438.4017	157781.8849	110701.4335	179302.4386	182271.4514	226242.3563	207626.7542
O35161	330033.5505	302703.4334	175818.1806	NA	194778.1739	247073.9249	129780.8028	110071.255	189554.3364	275829.8659	142635.9087	261089.9727	80043.66373	242924.6733	34803.41531	126401.7378	168186.4572	104136.3899	165787.2453
O35166	206395.0028	258015.9986	116921.604	15562.33796	279631.2577	213672.469	97335.48976	294370.7699	234446.1473	247269.8306	117010.4011	143664.0657	118776.0807	222420.8585	139425.9455	260319.708	271341.2923	303204.9665	280258.3453
O35188	24665.59653	23590.79329	NA	33592.6432	NA	45479.20541	10595.72387	39917.63245	NA	44259.91259	67097.54345	NA	28576.37952	NA	75466.83587	44619.03411	59471.57919	11677.97953	9590.234179
O35206	2374909.307	4534650.822	3929528.326	3958212.925	4295796.57	2868058.935	3315149.615	2462197.879	3437259.449	1667653.361	1942073.165	2744801.255	3052644.511	3267979.069	2186847.753	1420576.777	1740108.782	2234971.177	4470864.638
O35207	1759548.191	1492773.252	1864007.026	1086357.352	1438367.84	2026345.987	1663193.705	2021804.763	1823851.952	1873657.6	1794199.574	1800667.49	1450761.748	1661528.684	2378863.654	1775720.972	1908187.471	1500186.132	2025860.539
O35215	8749665.867	12956145.2	15012813.35	7959449.904	9470059.405	14755955.39	13148220.51	9518496.679	17837672.94	11379281.76	8438652.941	15281340.32	6981790.91	11015659.78	10646214.92	8572786.247	7949133.298	8848036.577	11276957.68
O35218	652979.8716	410309.8524	297577.1347	35819.89089	745610.3091	370234.1948	184541.4556	708634.5621	313178.4289	403243.4875	468423.1183	411860.3483	279964.7781	433503.8493	122827.2376	615641.4744	588656.0608	864542.9807	996202.4496
O35226	4951733.98	4553427.844	5733081.07	6862336.539	4797777.293	5840033.049	6102122.85	5805181.992	5561746.338	5405158.835	5914943.65	5012668.958	5873570.131	4442982.779	8096670.463	4883232.672	5625692.595	5061852.529	4291231.683
O35231	35025.29707	12011.75488	13431.53085	NA	38395.54014	22768.75091	NA	44356.99524	14634.90874	66777.64734	43981.7465	54552.14627	18283.93016	22629.83708	NA	24779.89021	19475.17884	45389.91737	39286.22606
O35242	1932618.505	1314391.543	1521432.762	1817766.262	1641090.824	1402854.914	1584529.138	1421268.695	1392941.876	1412600.494	1754766.616	1372400.627	1853751.122	1285160.308	1546794.752	2051944.234	1641238.965	1612444.959	1956003.279
O35245	89753.11096	91182.90894	57906.0332	NA	104974.788	126142.6356	38477.3121	77442.52902	54310.40289	60570.44533	69345.22204	49255.84785	NA	100908.9514	40031.4749	88525.60951	54990.70021	76420.91034	144135.4865
O35250	622586.8015	396247.7406	385182.4422	228217.8652	798738.2112	514161.9133	246229.0853	686388.7044	565648.6428	617400.5892	492561.0176	519800.1443	312581.7306	641393.2166	317228.4021	653846.1111	617299.6355	804655.9585	677867.9057
O35261	44764.63668	20031.79653	48917.28753	29316.59008	54898.92868	NA	NA	84163.92887	11051.54071	61105.95826	90327.79456	22083.6781	108329.5887	43313.84965	51842.58627	41544.0773	23928.76975	27355.63899	33570.20566
O35280	31058.81392	16740.74788	NA	NA	24687.41195	38739.78649	NA	38591.84899	10524.72809	57850.6008	NA	NA	NA	NA	NA	87275.10734	120761.5721	201608.6876	65298.57477
O35286	3990232.236	2478566.909	2156202.722	859523.7855	3388369.879	2005562.951	1157492.916	3332975.178	1693576.813	1824608.971	2858889.431	2180267.663	3415334.947	3277158.785	692956.5818	2979265.186	2461858.447	3133041.787	3133597.09
O35295	7749704.053	8665595.67	8524053.753	7808865.717	7973770.712	10121338.42	9046425.22	8537621.102	9029069.281	10692600.96	8202055.195	9928004.539	7817993.862	7775219.863	6944575.061	8671437.412	8245742.75	9195018.404	8632361.41
O35309	2144148.888	3792958.451	3959755.467	5894295.334	2529210.565	3553899.115	5439092.927	2181947.714	4770074.337	2393573.059	2868747.67	2842134.633	3919071.665	3341416.801	3200265.005	2584660.526	1858752.562	2081890.959	2375146.839
O35317	91795.72526	42887.46941	NA	NA	107837.0434	37908.98464	NA	91557.82903	68568.81648	44336.33035	104153.2853	NA	63415.91915	47590.67956	63128.10746	116418.2399	141906.8598	208225.8352	95283.70585
O35326	2971040.388	2760222.239	3879149.758	2882611.587	3890350.601	4322871.439	4270362.215	4383913.297	3266899.651	3394165.076	3410950.838	3163334.779	3526157.025	3515831.414	4256352.457	3107511.701	3766940.033	3347354.092	3073719.438
O35343	835156.5685	415687.5915	441879.4905	198455.9761	880512.8016	325906.0579	261004.5386	714108.4484	294952.9369	267219.8697	682585.4831	419496.1518	451976.7627	451385.937	123787.3172	509637.838	410301.8316	873164.4585	1636655.805
O35344	386216.0204	321953.6364	280726.5112	72550.70856	397390.1431	288090.2851	205250.4648	415987.3308	248320.4497	254385.8056	303357.7434	352183.3077	312429.6021	393337.9998	120164.6172	391046.3129	314656.1591	527434.8281	546222.8973
O35345	520583.966	291680.3826	228361.0122	198453.8249	274783.2823	207725.4033	109991.0453	194539.6557	100211.1447	176011.0025	280679.8494	248766.5937	283894.932	347748.7738	141220.2274	329676.4096	262893.8551	257801.3739	334292.9359
O35347	NA	NA	NA	NA	NA	NA	NA	31035.30364	NA	19811.42764	NA	NA	NA	NA	14235.8455	35330.23771	23281.56793	43708.99453	NA
O35350	440449.5262	556037.3816	479982.8169	152615.9983	357650.6461	342471.1765	343512.4317	240610.781	396934.3203	268581.4596	153092.5432	334133.8061	498827.2999	800570.4184	NA	195629.2064	283650.5845	138824.3672	335801.8527
O35375	67498.7685	37324.9644	55758.99937	52926.14702	44589.01691	65231.29869	58306.51429	72486.10467	30614.65777	20778.76468	52622.00044	16631.54894	65142.22489	53084.1891	36113.39045	46854.37086	81015.21347	17865.27782	55943.19072
O35379	106036.3353	131667.2951	76839.20597	NA	82174.82353	184463.9905	35657.18737	159072.9964	20968.58539	26696.97217	149385.8452	45413.61276	162983.0076	86447.86866	NA	100863.9107	41054.70287	97210.02032	61689.44933
O35381	27306649.52	26757256.4	34257426.43	31407559.08	33111420.75	38760361.7	33263874.1	40936541.98	33671112.97	38454124.56	34208090.78	35916016.42	32642139.32	29925875.74	48217326.08	31272419.34	34011217.1	36126931.35	34828833.9
O35382	209051.6321	159422.5502	97259.45332	84939.26965	199111.619	144098.1393	163285.1658	61994.13902	61157.96485	45377.04415	90447.17784	119299.5745	110575.2469	225284.9301	NA	113156.8324	127435.2847	91668.10822	128907.6018
O35386	658654.6549	552220.013	836106.9009	567555.029	831150.7203	727473.7966	653575.5657	912790.8021	618938.1897	552115.884	826583.8004	532807.7769	680810.249	550683.8482	912034.9898	445665.5169	572916.9746	735687.1972	900744.4998
O35387	762425.6921	659253.7329	796925.4732	721883.3847	667588.9899	764591.2593	638648.4022	750087.5651	633111.1227	1363551.866	585943.1904	787719.0268	608932.0567	595997.6826	1066755.002	797565.0745	864278.4161	895047.7859	695492.8924
O35405	1307642.371	638758.6133	879620.8855	956142.9025	1303219.184	1070326.342	803219.1718	1811617.139	685141.0092	1598985.281	2001222.602	1002533.792	1420537.545	528563.4853	1760145.753	1588283.758	1492934.239	1734909.133	1706513.065
O35427	200783.6786	286022.8659	219883.3067	483716.2071	163234.4776	123024.141	271751.2423	140559.4703	251536.2414	235157.7624	75205.35388	79889.09519	326842.5171	209396.6768	234542.0884	92857.48082	223419.0919	193282.1443	138710.5713
O35435	709520.9817	428816.4853	69060.75503	459872.2766	356347.427	310844.5918	97276.82847	1080964.923	464844.7463	1461649.122	741103.9923	456666.7954	825732.2803	260791.1555	1290773.552	1430441.894	1651125.946	1081766.871	514012.7127
O35448	945437.934	650446.3707	849853.197	1333745.66	1119803.151	1184633.038	826184.7303	1601429.515	774631.0109	1167357.353	1518168.87	846817.9071	1037697.639	623873.7277	1898823.903	1154218.632	1423725.367	1520596.828	1576778.153
O35450	NA	60034.17651	NA	19843.98421	53059.94161	NA	NA	97404.64819	NA	122100.6742	54986.79491	55154.15321	84771.53507	30002.89356	66315.67808	120895.0298	104881.102	141969.6554	81180.52302
O35459	5769010.462	3398640.988	4624752.568	3753848.671	4749509.915	4125432.599	4056844.105	5885253.467	4449397.071	7730063.814	5895227.172	5226802.389	4956769.304	3102744.172	5152426.658	5248241.983	5576257.687	6113003.356	7564543.293
O35465	1221107.214	1060901.745	753081.0052	243378.466	1370793.512	1298939.735	291516.2766	1911706.483	1142412.761	1726511.715	995682.1812	792135.0421	759537.2457	1064847.112	1037775.535	1578418.642	1631351.983	2245176.525	1307328.722
O35473	607424.8805	567106.4361	498485.8574	618457.8624	632029.4478	539165.9836	446047.1999	613193.3666	477548.5766	615346.4327	618455.664	478580.4321	491036.5078	528585.5167	640521.3065	584993.5169	406290.6831	771057.9123	611817.8664
O35490	754644.2585	1201729.41	10075713.66	373335.8465	9122534.289	1600293.754	267280.8473	15613937.77	232244.4975	22954758.03	1360437.04	6862003.137	307141.3741	4011536.104	9120755.264	249791.6556	847230.2936	18369626.11	506512.0389
O35516	280572.9393	217767.4519	251732.6376	274918.3241	235441.5085	350332.3598	250448.8775	179970.6507	285654.2983	167918.9598	254682.6862	180972.9227	251068.425	282290.9695	225028.7673	207882.6677	235075.8433	179808.0236	218253.0414
O35551	734845.9761	948239.6128	942631.376	730445.1713	793055.2102	964148.9295	1032249.935	765857.6423	971014.771	1196786.53	838025.2731	1012267.129	513303.6857	777580.7365	731378.9635	740342.4662	747030.6774	645140.2485	785140.7141
O35566	459392.0721	563970.6734	580138.4333	25708.91563	341272.5597	449506.9281	410572.8514	35001.14375	310499.7716	60997.75698	75142.95122	353894.4285	313044.1609	755482.405	NA	112835.2296	58465.77654	39326.71612	194767.0306
O35593	8653515.692	7595305.414	9108445.145	4098041.099	8630207.041	8832790.199	8012548.052	9358353.728	7335492.468	7808541.619	8409078.223	7796403.564	7979189.612	6820529.348	5856484.959	8799683.927	8097438.024	9266455.839	8911790.449
O35594	NA	178647.4042	86323.67675	126142.2226	77723.50947	104693.5035	137504.5396	35542.22674	202099.8323	11769.61074	17840.94879	160962.1536	150362.3879	114080.9266	NA	15548.60743	12836.36723	NA	NA
O35598	386209.2899	489023.1288	737667.1785	293961.8458	448174.1814	579567.1659	502645.2321	316535.5552	404099.453	291482.2641	152304.8699	182104.9099	367654.2585	664717.9582	227793.7963	220337.3772	325719.6917	316910.7486	351376.0298
O35601	15322.68409	138287.1342	175691.2266	207953.536	51211.01145	89151.84544	187468.9013	68127.01353	181257.8142	50927.9755	167675.8368	101089.4729	120117.0279	98345.05662	92981.56621	64825.75226	60698.35588	54878.74774	73813.87537
O35604	151108.6525	134405.9237	208873.5744	NA	204411.377	170946.7041	56819.19208	NA	173414.2487	NA	NA	133688.3678	NA	176278.0957	NA	86013.16164	25939.5841	79444.95901	165695.4329
O35607	62254.93029	81857.95814	129113.2175	188049.5332	151145.4303	112355.1696	149470.544	184486.6819	37664.34663	210082.1417	80147.58505	119918.6148	243701.7793	166593.4948	367322.1503	81277.51111	88930.13782	123486.7499	160862.3084
O35608	327340.3841	291967.671	238060.9017	234970.4904	293645.208	232333.5568	280881.9509	232168.2448	162118.392	478852.929	219220.6274	405150.1852	321575.446	200766.8253	302905.0827	312006.0129	187168.4734	126270.7688	409613.0336
O35609	1509557.737	1455219.208	1460978.48	363686.6269	1129456.626	1205416.074	912569.6628	722201.6728	786719.5418	863070.4536	659788.3044	834507.1815	787651.7994	1633989.534	591468.7112	977024.3684	709741.9258	575195.856	889713.0404
O35613	190782.1375	85165.15503	73656.99333	53863.10334	224642.1655	117303.6105	NA	203847.9647	117299.7356	135620.4381	124404.0807	69879.81728	57014.43294	129565.2724	NA	188227.4095	180885.2966	291650.4716	179306.621
O35615	92394.35625	75375.00351	84824.20904	NA	188639.5289	81561.88078	41837.8624	133839.4717	69332.62964	121853.4691	57527.36179	82774.93251	NA	97074.58386	25412.34433	102421.6126	85454.86374	84098.49557	51702.05667
O35621	36209.67491	78375.85329	61847.65238	89430.0128	36446.59998	50594.84575	99622.60586	26586.73263	91321.4698	NA	59832.31675	48262.65806	105009.9637	NA	NA	67873.97461	41791.77736	35561.45303	77820.38882
O35632	117141.6804	103308.3587	79081.45529	NA	128643.179	95617.96745	62632.39121	149366.3318	98381.48045	135483.102	NA	55721.89881	NA	119156.3919	77762.91933	120383.0303	142701.7732	91598.60981	107389.5698
O35639	11153420.23	21875230.67	18942341.67	11508934.32	12259913.81	22757424.16	23149858.33	10709559.88	27157355.99	12654546.09	11336975.33	26280012.01	13802386.07	18084041.48	10155507.62	10161070.01	9313536.775	8960295.404	14670024.59
O35640	NA	306978.9613	109180.4332	94872.98581	226875.0144	171553.5687	192745.0462	NA	493809.9203	NA	NA	625769.9127	223703.4316	180354.8078	NA	NA	NA	NA	NA
O35643	2201838.993	2647560.107	2347641.282	372777.6095	3320795.551	3023931.703	789867.5472	1201072.136	2294846.687	1118308.724	950359.9113	2511201.148	942224.4187	3258799.352	341918.4467	1529093.059	1166663.842	2030864.22	3482883.39
O35648	575475.1391	1840148.16	1380372.771	2129690.65	1032921.872	1943213.844	2123943.312	590384.0059	2324910.181	603273.6033	694508.0378	2608534.526	1611957.497	1220902.293	1152095.402	740041.5801	797304.002	605324.0839	594147.9715
O35654	828937.5752	790625.2898	818345.4329	322977.2675	1003961.446	1101500.895	702211.62	968427.4661	909132.0755	871402.8346	1084406.336	1022000.467	873017.0385	895137.1037	791026.5694	904795.9314	1235872.714	812573.2673	1247451.071
O35657	153401.8342	250001.0268	218318.5484	313947.5943	200361.7441	317386.0523	281141.544	284654.0963	141951.8004	251416.4017	305952.432	138010.9431	371803.0341	181906.1798	469132.1809	182118.9294	290530.9351	249986.1186	308939.7403
O35658	15960928.94	11547868.55	15214327.62	25599311.85	14962886.93	15379446.46	16856692.96	16514741.87	16534921.55	19423256.79	15970347.86	15670673.83	18033774.5	12117225.76	29442438.05	15586884.09	17895436.9	15920342.63	16266761.96
O35660	108723.7327	72304.11544	22780.48328	54749.61397	55475.6273	57789.93273	31103.29557	125671.1803	74910.10921	265126.4742	131018.9593	94858.6767	190527.3313	68961.79392	94027.19947	171494.1989	164589.5733	187922.2957	64493.22036
O35664	137629.3596	173353.2228	283315.9696	384570.5025	227707.144	220987.0584	373479.1367	145556.9313	222970.9118	152884.5743	192361.8541	194278.3955	205861.077	138357.6048	295166.8419	162198.2996	145667.8677	119950.5969	146617.4152
O35671	58939.76843	53618.91304	86788.26791	NA	80739.44826	25961.6487	86353.80381	54829.34338	64734.71891	53579.25006	44723.48044	NA	75745.6813	48126.8668	NA	54418.44895	NA	50614.44315	68376.98462
O35678	463065.9702	487268.4161	720144.5049	166337.4446	497929.1591	464679.5834	449496.0792	288640.6549	394215.5783	218123.1738	424365.6606	420026.6187	477631.0662	492561.5553	455213.1616	379646.1842	349025.285	192714.727	537176.3821
O35682	1269182.302	1305003.031	2236808.432	213525.1509	917228.8301	1132675.449	807252.4165	303477.8993	650528.9089	320114.8914	500177.4933	783837.3717	826761.9182	2056256.493	60634.3543	533158.2488	415752.5246	232361.4828	862448.7498
O35683	58764.96741	356121.2445	NA	NA	56989.48532	79369.27051	120470.2894	198545.2313	NA	308760.1339	NA	97861.89807	537741.9688	179202.7533	103146.1412	249650.5844	230084.895	255995.0274	NA
O35685	7643938.862	9388511.018	10277227.93	16349140.34	8968078.682	12989397.35	13597732.32	8307415.609	12025397.49	10005920.17	9375185.686	12653339.12	12190428.57	8371901.434	13227762.02	8770088.577	9550824.336	8205099.663	8113421.764
O35691	2807585.091	2891661.394	3597029.775	1484329.847	2693319.647	3616248.223	3180296.071	3312957.309	2976285.878	3325496.996	3489816.754	2832401.295	2367562.574	2946688.992	3210932.555	2949669.836	3322025.856	2775854.612	2534820.576
O35704	537236.2147	192543.3394	191076.8413	44356.18579	333647.2795	284645.497	146182.3651	209854.3263	86124.79448	171904.6514	150979.9225	222885.6486	187008.2266	322734.9643	NA	268848.1012	244449.6907	178577.2586	272255.6972
O35711	157909.3544	222095.5555	117535.2149	42428.92332	195283.0507	248682.5319	113430.9345	136403.7607	421945.1428	125759.7019	98347.37375	260339.5323	50072.23574	224612.0569	38384.93855	166063.4523	159271.3658	195594.6762	182367.3669
O35717	68362.00477	73979.21358	NA	45727.25482	117931.6827	77205.133	NA	181116.6737	NA	143242.595	70493.60835	37469.74913	122915.7891	62381.58955	NA	189398.3989	166213.0157	153011.8418	140973.9465
O35730	1269182.302	1473996.23	1571811.33	1796254.235	1670051.251	1912039.29	1764333.863	1651474.187	1823851.952	1873657.6	1873065.489	1742267.463	1632106.966	1459574.921	2272188.154	1262734.913	1799430.672	1469570.089	1736451.89
O35737	39806172.18	36051882.31	46348282.82	38721648.18	41220340.12	51749759.05	47198740.28	47142081.35	44193335.77	44438057.21	47418131.6	41074685.44	39694453.37	39748172.38	51844293.08	37980698.56	43997068.63	41637819.19	40217822.52
O35744	344071.4759	289058.1715	298088.9809	489942.8632	371323.8288	243869.1808	NA	458051.8797	NA	157506.917	412629.4265	NA	213914.8197	697671.3045	482881.5861	359037.9558	236265.2472	296491.8887	758317.5222
O35841	4076767.393	2469178.398	1602038.471	952969.8786	4401984.8	1849690.183	797277.7494	3853439.77	2194635.042	2825200.988	1892781.968	2141334.312	1662331.169	2671297.497	729532.4106	4232134.983	3480217.563	6511011.922	6347031.048
O35855	4499828.16	3070043.103	4816191.128	7755085.65	3658667.191	3127846.882	4967105.524	6235566.174	3818063.702	5473826.914	5885368.932	4302135.3	7082538.254	3139463.038	8747391.014	5356758.265	4864395.003	4316862.136	5408947.843
O35857	1374947.493	976405.1459	966029.1982	573485.8948	1042575.347	757090.6617	436257.9564	1501340.17	890139.9644	1383171.317	1459019.434	936322.7614	1208968.123	870386.7522	1120092.752	1657339.574	1700560.855	1979837.481	1566798.545
O35864	1096111.988	778272.8259	1037798.507	619205.4053	1119803.151	839965.0951	865201.2318	1161036.398	829847.6277	1010401.742	1321004.082	1401600.641	1239192.326	889865.1926	534028.2214	1075297.7	1057907.043	1183820.349	1407124.808
O35874	13219.49517	24586.53877	6197.50094	NA	NA	8395.255339	NA	NA	NA	NA	NA	NA	7605.961003	15794.253	NA	NA	NA	NA	NA
O35887	20768437.66	21311920.01	21360512.95	43239173.8	17569325.3	26186625.06	33151496.15	18816796.8	23750160.04	19815645.82	22575368.27	19856009.08	26093561.99	19369201.78	35629617.06	21111349.33	20960401.23	19186053.94	19460236.7
O35892	597785.8255	408737.2768	283715.9754	99641.55679	607389.9171	364364.0264	205068.4125	403770.4254	491430.8959	484482.7305	355544.3054	478966.8456	212831.7857	441968.4658	185190.8018	521156.348	328595.8147	778737.4366	937019.3789
O35900	8086229.664	5745768.743	5984973.912	15165978.87	8340602.778	6006297.335	10338771.68	12010721.36	8097100.975	10692600.96	11731304.91	9733337.783	13701638.73	4130872.418	15467947.52	9786195.578	10579070.43	12552577.84	11276957.68
O35929	98577.96626	351688.9285	229959.0203	126493.9442	179861.6237	267236.5871	412634.9869	89687.75972	300616.8991	82891.69128	99154.17206	237617.0553	317662.4192	258487.0466	24815.28155	95928.49159	78307.96014	119315.8243	65395.37697
O35943	1624937.947	1783817.093	2136051.295	2818075.507	1785892.956	2078303.576	2056516.541	1931724.352	1563301.673	2462241.139	2020939.081	2053734.272	2226516.293	1459574.921	2688222.604	1686934.923	1868639.544	1826757.263	1926064.453
O35945	867491.8721	452183.5504	2408095.564	432122.8377	1090842.724	462211.5979	775665.2215	590155.8022	280741.9234	638836.8017	644715.0564	685186.0999	489278.4666	438365.4271	313863.8569	840105.4299	524816.8086	795318.0652	1347247.156
O35955	2019153.662	2253242.644	3163774.088	3033195.774	2075497.219	2649837.06	3034204.732	2081858.369	3026391.701	1961945.131	2730732.319	2277601.041	2589206.73	2478523.451	2954911.355	2673446.574	2076266.16	2724827.873	2634616.661
O35969	5384409.764	2816553.305	4272102.59	2140446.663	4942579.424	4728140.636	2933064.574	5935298.14	3527449.93	4679239.136	5274158.088	3445601.575	2921672.964	2937509.275	6219181.66	4537953.595	5437839.943	7847912.489	4081659.903
O35972	541026.4546	506314.8884	378980.8405	440254.3838	537009.3237	487947.2311	360959.1089	700640.4262	433541.6345	592065.0108	622013.5026	413056.5755	697051.7282	417495.3417	642155.5751	655760.9302	808903.4089	622983.4178	504448.2558
O35973	58370.84785	83317.21441	103530.9805	23778.53391	27973.84112	92308.68466	162652.4779	44772.5662	41587.33192	97501.80618	55974.29475	83368.27678	51152.5495	140278.9195	78485.00579	237133.7246	24414.61604	54641.2693	67286.21341
O35984	104445.0499	91703.78353	76334.71499	114632.2126	113209.2025	66750.01903	46511.54909	100696.887	87989.73321	83124.27987	96269.94695	69807.79058	161026.4942	125290.2784	38529.59053	150832.6989	145557.1335	164429.5849	144016.7292
O35988	198906.8272	140639.895	233757.5644	368585.991	366607.1407	220646.2166	149635.7396	652211.1959	137429.2488	366093.0755	205750.3291	179713.4288	378224.6698	203858.5538	1365446.402	614477.3907	306647.704	622238.4274	476981.3792
O54692	24154.75065	9214.128814	NA	NA	10663.61511	NA	NA	NA	NA	NA	NA	NA	NA	22901.0977	NA	NA	NA	NA	13266.29285
O54724	33652561.03	38211239.84	52393711.01	30331957.74	36393602.4	45099187.61	42478866.25	22620191.9	55717675.03	25995772.98	28194564.73	40393351.8	21862173.56	44062639.13	26242173.04	22097860.98	24321975.02	20410695.68	43311501.18
O54734	3846006.974	3623965.253	2146127.009	2129690.65	3011884.337	2805709.828	2146418.903	4043609.525	2996328.207	4640000.234	4662947.244	2900534.659	5168338.726	3433213.965	3157594.805	5001614.071	5526822.778	4306656.789	2774331.181
O54754	329986.4369	326570.9061	334632.5868	434943.0644	292871.9646	270400.8042	260052.6973	337526.2926	303496.9818	352700.8381	343269.8115	293498.0942	258046.1861	268058.737	736822.6142	479360.8089	523508.7609	317716.9711	237628.4514
O54774	387872.6879	360699.0825	227770.5753	NA	495249.3543	266962.251	NA	456762.7289	197830.8162	448293.6716	219310.3374	278609.0074	51504.76222	424721.6145	NA	463560.8383	464292.6613	724711.3456	553945.1184
O54781	89289.47482	76562.46239	111155.2731	114882.8278	121194.5574	39520.08557	87402.73962	133306.9964	89637.71372	119367.6847	65551.67293	79296.33492	136356.4922	102287.7448	NA	131205.0631	96779.90695	204929.5078	171048.4949
O54782	781155.7461	849217.1094	922548.4635	1527353.901	725942.3183	1132675.449	1123779.53	956257.6027	1032179.951	1108498.999	1202705.209	950046.7676	1158594.451	692188.2598	1738810.653	812959.5888	983530.2461	1091972.219	993183.618
O54784	141051.3443	88088.92513	169735.4723	60105.14059	100502.3328	103171.5618	132928.5093	93864.88843	137911.2669	NA	103394.2008	36169.9592	57218.04332	79652.49174	NA	110801.0426	36080.36463	23474.3411	164601.6678
O54785	104844.0731	131202.5638	180283.7369	NA	217292.0093	84959.49147	NA	80404.473	283537.8283	108563.2528	86284.04334	261819.973	NA	122381.2263	NA	236448.099	152701.4665	140717.4592	116934.0674
O54786	552432.7498	368671.8061	571843.0983	555700.8267	534592.0935	681613.9498	403865.0114	537799.066	468670.8269	535838.6063	648348.8034	442212.7888	437278.7327	489384.4554	713530.0188	533549.8939	574323.8921	555876.112	569307.7278
O54818	340384.1168	1351945.587	1108328.502	2172714.704	338987.5821	1267765.182	1944138.588	413072.7291	1683555.648	540458.987	446912.4399	1245867.236	1219042.857	945510.798	621332.5175	409271.1291	492359.825	241593.2405	258123.5735
O54819	383939.1842	240119.6189	258014.845	409194.244	356797.2789	350772.9601	281809.0691	290328.1612	259093.2016	346385.3367	373870.7724	89636.64364	231477.0966	270831.0114	502325.3295	366573.9183	432163.9255	330161.3723	328723.3164
O54824	471948.3233	655288.9647	756508.763	888089.6059	473166.0639	573101.5635	782033.6801	476606.4424	850715.7009	384964.0448	686169.9389	542707.5548	619717.0598	596658.6222	669333.2923	432568.5883	394842.5469	454469.6527	529892.2658
O54825	130102.7239	60972.18264	NA	NA	88804.15471	39190.77837	28548.38281	52186.28405	41867.42347	32117.82656	20033.12549	47879.74855	45977.8637	81971.65531	22815.11592	97119.70441	67325.0065	50106.42093	72814.61716
O54833	319429.1478	222459.8297	211460.0101	171757.3997	313931.0212	180943.3443	63859.55846	387179.6156	138615.7547	180620.5926	208322.3437	168415.9437	349909.6289	271392.81	37798.32997	239527.0019	259425.5019	322275.7	215175.3301
O54834	154619.0954	148011.7539	212694.285	NA	214088.0208	99587.42336	39593.00041	186881.8199	49455.44929	135227.0681	68165.58511	110153.157	25415.63311	193980.2609	NA	154175.0004	156089.7351	195950.8428	132943.3555
O54836	62098.39781	46290.99242	55094.60681	15531.14553	38827.34009	75446.47251	53908.94023	63522.20305	NA	61552.79126	55264.20577	45695.10089	26709.4305	47647.41021	44644.44355	43646.92553	27346.30385	76756.15601	57151.12254
O54864	32365.30249	NA	11942.0381	NA	32214.13021	36974.47543	NA	36353.15061	8607.769501	29870.51651	16372.16969	NA	NA	29911.0046	NA	38372.73829	42247.66608	30657.9875	41928.92621
O54865	108904.495	59484.19753	66822.63675	NA	113457.2968	76630.7938	NA	33250.88138	NA	NA	NA	42360.5567	70425.31484	100432.5241	NA	22823.34165	NA	NA	100344.9641
O54879	3009500.457	3107597.147	3979906.894	6120171.615	4672282.112	4406003.582	4483880.326	3222876.899	2986307.043	2530909.218	3036337.741	2812934.619	5893719.6	3690246.027	5397780.309	2663581.458	2610163.173	2408462.09	3852128.906
O54890	393272.4817	490875.482	466705.0414	245580.222	505882.6575	315741.0751	289684.516	394920.5255	254506.5146	487618.8998	291728.9641	397831.6885	422923.2437	598745.1718	107839.3299	336276.1725	265280.5725	241697.335	359745.9275
O54901	331574.8378	448861.8952	567967.9788	215209.5426	375861.9276	315934.3573	248946.3843	187120.0326	245366.2103	145487.0602	168075.0955	292449.8137	449561.8488	599664.0614	NA	215141.4204	111608.2044	97643.23733	272864.4533
O54910	25539.21701	25874.92414	48235.6655	23083.91056	34145.59758	50844.13827	23199.417	28627.85463	61175.90274	38616.67171	15562.70966	19877.71442	22703.71612	31314.95044	72184.9641	47990.83229	22627.8407	15441.60976	35357.35396
O54916	564335.1799	533544.3869	496940.2429	513943.8315	483069.5644	672658.5397	515873.241	618955.5102	639809.2691	628508.1416	595813.2597	614119.1074	585334.0064	501419.9817	718092.5299	550109.4785	626432.2405	459661.1131	497608.2321
O54918	NA	22262.97618	NA	NA	29193.26814	NA	NA	60299.12597	47960.29153	66314.92258	10693.52804	NA	21827.41572	54116.63181	66000.02528	42201.29136	49374.49911	37705.1884	NA
O54941	2653744.812	2891661.394	3415666.929	4001236.979	2934656.533	3553899.115	3798374.813	3342984.112	3166688.005	3394165.076	3450383.796	3348268.197	3405260.213	3047665.873	4533708.757	2505739.594	3025416.405	3030988.308	3053760.221
O54946	1019191.848	2891661.394	2670064.119	4528281.635	1998269.416	2784926.792	3337625.205	983765.1573	3948338.842	1137928.176	1202705.209	3912801.789	2871299.292	2285749.405	1365446.402	1124623.282	1127115.915	1016690.429	1107736.551
O54962	9403487.052	14270536.75	13501456.3	24523710.52	13707935.12	14859870.57	21127055.17	15413759.08	17637249.65	12556448.84	17547666.16	15378673.7	19947974.03	10740268.29	29549113.55	8503730.432	11468898.79	10817668.71	14670024.59
O54967	42755.09803	55591.81475	26697.81999	NA	67962.88045	65446.50702	11945.10214	56914.10434	93727.15056	55933.48611	28167.55316	72499.35048	5014.074393	81512.94488	NA	59553.24209	68013.63478	71538.26372	55795.99149
O54974	13461024.41	9304014.419	10579499.34	15596219.41	13804469.88	11534584.85	12473952.79	13912418.91	15432593.44	10986892.73	12519964.06	14600006.67	12391923.26	10097688.13	23041908.04	11344883.99	10480200.62	15716235.67	16166965.88
O54983	321472.339	383433.3619	417994.0037	632553.6179	292548.5731	419638.5883	780972.8322	NA	638585.6849	NA	262669.8318	409284.9071	619150.8598	429853.994	180890.7124	186380.6597	177648.2987	215828.8193	168768.1543
O54984	2326834.22	1765040.071	1823704.172	1430549.78	2374754.958	1787341.076	1741858.272	2492224.683	1954127.092	2285666.077	2651866.403	2647467.877	2095544.747	1459574.921	1269438.452	2357762.846	1858752.562	2765649.265	3183495.133
O54988	1624937.947	1229894.943	1269539.921	918424.7904	1592823.447	1423637.95	900001.3125	1541375.908	1503174.686	1598985.281	1113981.054	1401600.641	913510.4184	1551372.086	746156.7205	1637609.341	1562143.111	1510391.48	1526880.111
O54990	NA	171247.3798	159075.3672	283615.6365	NA	1226199.11	267171.8407	NA	277137.3105	NA	NA	141537.3314	79047.97773	136472.0911	37693.46796	NA	NA	NA	NA
O54998	844271.605	1126621.322	908792.0916	2129690.65	581614.1724	1163850.003	2090229.927	635314.1127	950471.3836	643495.4404	1015398.66	854505.2973	1219042.857	912867.7261	1152095.402	617325.4498	830491.6335	414158.5287	814585.5492
O55003	205534.4587	93251.2918	47877.07085	NA	56226.08848	159651.1241	98067.96926	131072.0013	148884.4421	221156.3409	93771.17901	148787.6947	NA	241474.2781	112566.1213	172933.5194	235996.3213	181385.7704	102191.1917
O55013	606376.8436	575572.9953	781409.8817	261323.7988	539408.2124	396566.3011	412853.0001	486122.9373	436323.5098	372201.5917	462663.9349	372252.4768	495490.5478	611627.9859	169845.5311	542231.1964	430893.4484	683233.7504	607784.1086
O55022	9711167.61	7369981.149	4957251.119	5593126.96	7549017.792	6660962.962	5585184.266	12711346.77	8778540.166	14518393.97	10153986.6	9587337.716	7938890.674	5645525.638	14294517.02	13515209.62	11963247.87	12144363.93	14370636.33
O55023	5461329.904	4450154.222	5843913.921	4485257.581	5994808.247	4842447.333	5585184.266	5775155.188	5261111.401	5640592.25	5254441.61	6394802.923	6840744.629	4195130.434	3413616.005	5208781.517	4360158.936	6388547.748	7105481.299
O55026	466000.4735	714460.9942	896547.0768	202928.3265	431950.5506	533266.7189	614896.1981	NA	586020.6683	40271.27814	25619.5926	491600.7181	422268.386	1083206.545	NA	17675.82251	32314.01782	7535.343095	381134.2246
O55028	117857.9992	68000.79753	55586.30164	NA	75370.37829	77848.05621	NA	22167.3877	57152.20474	108824.1915	51407.85967	30276.90984	34905.2269	86632.47276	NA	85730.72335	10990.07226	75337.91882	166356.083
O55029	2615284.743	1971587.314	1924461.308	1290721.606	2152725.023	1631468.307	2078992.131	2382126.403	1402963.04	1334122.689	2789881.755	1674134.099	2629505.667	2083795.642	1205433.152	2249246.564	1967509.361	2153328.394	2315269.187
O55033	1096111.988	2206300.089	2005067.018	2473883.078	1380446.988	1901647.772	2382412.604	1221090.005	2044317.573	1314503.237	1261854.645	1936934.219	1672405.903	1872662.163	1386781.502	919391.3713	1008472.135	1081766.871	1047858.899
O55042	324384.7277	754979.9301	1733022.749	2570687.199	222888.129	631485.2676	1168730.712	376102.7278	384178.3799	1697082.538	647795.7562	1070667.156	1208968.123	520811.2148	691749.0152	389799.3621	292185.0271	1051150.828	382384.6696
O55047	150250.993	104055.6842	134858.3894	36704.46543	108791.7721	144343.3791	76619.40076	153149.709	121643.9104	199210.0227	165261.5539	161746.6606	84057.33715	144862.3519	168064.0503	167764.1983	185939.5216	85542.65434	129656.0724
O55057	1134572.057	1464607.719	1360221.344	2011374.503	1390100.463	1558727.682	1550815.752	1571402.712	1643470.99	1638224.184	1468877.673	1742267.463	1682480.638	1138284.844	2005499.403	1124623.282	1443499.33	1939016.09	1716492.673
O55060	50413.84402	44926.27846	36842.7538	NA	46338.51626	17421.79539	18561.01699	54363.32739	44580.15272	61370.23227	34410.18469	26948.59499	74722.49128	53039.30028	44277.69318	67390.5839	66200.4612	83881.42782	44525.32097
O55091	257881.4981	274389.5619	319334.6308	310004.4397	302447.2469	224549.2707	312139.8786	211006.3547	224936.0621	223783.3855	185795.2808	233588.4268	267153.7459	242761.2743	120999.8863	171561.2817	171765.5446	264290.9546	282236.3037
O55098	287966.8877	270176.937	212928.0416	151768.4244	352163.6107	283248.877	152411.475	280490.3795	352730.9634	379969.9134	211722.4505	261282.6928	200587.9611	243824.2855	64477.01916	245757.8095	270636.3505	342175.1077	353017.6755
O55102	464612.065	583623.6435	616565.1609	491366.9594	484494.4174	555130.4725	537508.2445	497662.2378	515352.4178	678936.9982	467909.5041	639448.1723	515362.9614	518045.3662	506170.9813	467630.1988	470664.821	531177.1292	477049.2405
O55106	2336449.237	2281408.177	2609609.837	2183470.717	2374754.958	2639445.542	2933064.574	2832528.455	2044317.573	3619788.766	2632149.924	2569601.175	2478384.652	1982818.761	3274937.855	2653716.341	2629937.136	2285997.916	2814249.616
O55111	58643.04899	476523.2652	421407.6555	424910.9307	250129.2714	516127.9884	504265.7222	101741.8198	505876.4046	141304.1932	152566.1132	492773.5853	276370.1129	413422.3015	150345.2497	87234.95632	96579.20122	64853.86294	102665.2231
O55125	2163378.923	2178134.556	1229237.066	1570377.954	1892081.186	1392463.396	1505864.571	2652367.634	2405079.498	3041014.952	2020939.081	2462534.459	3445559.151	1835943.297	2656219.954	3225893.099	3005642.441	2877908.091	2295309.97
O55126	2740279.969	2732056.706	1390448.485	2635223.279	2384408.433	1901647.772	1865474.02	4353886.494	3126603.347	5091247.614	3519391.472	2861601.308	6467979.458	2212311.673	4384363.057	5761228.042	5605918.632	4439326.31	2035840.147
O55128	4192147.602	3257813.323	3445894.07	4409965.487	4527479.98	3574682.151	3764661.427	5324753.137	3727873.221	4492854.349	5224866.891	3766801.722	5621701.772	3203721.053	5451118.059	4409707.08	4983038.784	5225138.094	5249274.106
O55131	8634285.657	7482643.281	7345195.255	5130618.384	9344564.224	7492284.392	7327042.538	9588559.221	8648265.027	9299619.919	8083756.322	8623737.276	6739997.286	7931275.043	5824482.309	8681302.529	8433595.402	10154321.1	10378792.91
O55135	5365179.729	4797529.13	6035352.48	8529518.613	5145302.408	6619396.89	7293329.152	5364788.875	5571767.503	4649809.959	6072675.481	4613602.109	6609025.739	4736733.706	7691303.562	5494869.896	5576257.687	5051647.181	4640517.983
O55137	4144072.515	7567139.88	6448456.74	7539965.382	5154955.884	6567439.301	7506847.263	3763359.36	9259556.066	4806765.57	4081311.119	9928004.539	10578471.08	5691424.221	4427033.257	4153214.051	4913829.912	4418915.615	6187357.311
O55142	1663398.016	1323780.054	988536.3274	1054779.848	1534902.595	1215807.592	1168730.712	1591420.58	1773746.13	1510697.75	1429444.716	992800.4539	1934348.997	1441215.488	2176180.203	2712907.04	2689259.026	1816551.916	1666594.631
O55143	4153687.532	6130697.695	3637332.63	975871.5823	3484904.633	3626639.741	1865474.02	1100982.792	2635566.283	898315.8169	1025256.899	3435868.237	3878772.728	7582445.817	182306.2963	1746125.622	1334742.531	437138.931	2045819.756
O55176	649768.4558	488000.7199	652916.3206	470345.4069	465173.9516	697821.6003	614110.6762	698013.0809	421411.0148	580425.7713	756725.3585	496480.0403	555702.1977	430999.6226	871321.2184	562409.3057	727438.6344	509268.2884	754821.6653
O55183	NA	96522.34292	135521.3714	156477.4071	NA	150189.6471	310682.3365	NA	317604.7773	NA	NA	202389.1859	136343.395	113498.0146	60714.8943	42641.86746	NA	NA	NA
O55187	174822.17	43645.21614	67648.34149	NA	129101.7191	159909.8729	33505.71145	112273.2206	62160.08131	147861.0138	87029.62198	76803.04311	31218.37786	80406.23826	70595.81918	159141.1	213459.9352	186313.9328	140607.6949
O55201	2086458.784	1915256.248	2508852.7	1581133.967	1998269.416	2545921.881	2348699.219	2452188.945	2194635.042	2452431.413	2543425.77	2326267.73	1924274.262	1845123.013	2293523.254	2061809.351	2461858.447	1979837.481	1746431.499
O55222	2865275.196	4177887.403	1833779.885	1005526.987	3204953.845	2171827.237	1618242.524	3022698.209	3417217.12	2550528.67	1912498.447	1859067.517	3082868.714	4259388.449	765285.7712	3166702.4	2738693.935	3602487.788	2684514.704
O55229	230634.4617	294643.3967	292783.1101	NA	257146.3827	170648.4675	NA	241565.6334	NA	238032.993	262099.0397	142534.9985	234494.4796	222273.0651	NA	256961.6223	361000.3972	234874.0395	258104.6123
O55234	2355679.272	1887090.715	826367.7161	625218.0168	1805199.907	1413246.432	742658.6929	2742448.044	1453068.863	2393573.059	1350578.8	1226400.561	2407861.512	1808404.148	777006.2084	2781962.856	2610163.173	3010577.613	1337267.548
O55236	289738.9354	122519.1299	95159.77535	58844.21314	216555.4492	175146.9556	91376.19929	306100.2402	119267.8923	288315.6847	186725.8986	140707.0777	171871.9457	128516.9488	126274.9898	356538.1353	340371.2099	321318.4383	201434.4071
O70133	3038345.51	2384681.799	1521432.762	1688694.101	2693319.647	1943213.844	1103417.769	1381232.957	1242624.407	912615.454	1123839.294	1567067.383	3576530.697	3506651.697	405781.8683	1755990.739	1324855.55	977846.8345	1956003.279
O70139	718908.1232	909230.3495	1229237.066	2506151.118	748476.426	1009115.106	1685669.296	1100982.792	1152433.926	1059450.37	1123839.294	1168000.534	1309715.467	917967.9766	1770813.303	676043.6098	905296.5372	726041.1025	766596.6055
O70145	43277.48193	67429.1311	NA	NA	63552.01445	24050.96031	NA	63616.08686	122125.9284	NA	28858.12283	38474.42426	32568.09002	59947.67952	NA	65131.07762	55810.03438	56242.69248	96554.609
O70152	443334.9929	468919.5102	263770.0927	123188.6213	315375.1812	263236.8918	170573.9998	309646.4056	318521.7139	281236.0057	212670.8131	317801.2653	374291.4935	484272.2713	130166.5121	479093.4642	389033.9452	333263.798	269674.9704
O70161	36496.58703	44824.13146	36673.48181	25621.25412	52587.21091	66456.04299	26385.10722	59467.08325	67423.09673	55408.86199	43866.30652	36830.4635	56893.43538	54094.2333	NA	56561.84281	44548.76221	63651.06064	51490.08978
O70165	155368.1052	180845.2546	241424.1749	297984.5948	166560.0999	166141.6662	363048.2151	105499.1738	177157.1537	191937.0921	192730.5523	228470.6378	133484.1854	211186.7215	234123.9205	123450.095	142492.1692	120379.2215	82065.11553
O70172	459849.7469	375931.0028	1088177.075	318835.1267	545845.1498	457476.1832	641629.7893	286338.6	362054.6549	206259.2916	327442.4081	295001.8949	443858.5417	605650.1545	104880.7916	339992.3619	295800.6963	414914.745	307953.755
O70194	1499942.72	1098455.789	725979.3506	457689.8815	1496288.693	884116.5763	706948.3508	1191063.202	862117.7819	898685.6436	894457.7788	770681.7923	1128370.248	1119925.411	400439.5593	1450172.127	1196324.787	1541007.524	1776370.325
O70200	273546.2846	361007.9645	289181.0425	943962.793	326031.6527	233926.5765	269565.4911	506198.8581	585014.5434	371944.5769	613771.0287	441778.682	591000.037	314256.5782	799887.0364	519071.8489	559913.6163	677658.5689	315588.1556
O70209	9345796.948	22532426.44	15617356.17	12369415.39	9653475.438	14236379.5	28881133.93	1681500.991	21545503.83	1598985.281	3371517.881	8555603.911	8664271.548	28365323.94	1450786.802	1716530.273	1374290.458	885502.7241	5219335.28
O70230	143386.832	133273.6693	130371.6741	98571.44101	140888.6126	224531.6052	111027.3948	196102.0504	97278.15023	274467.295	204900.5488	141862.4249	172011.9845	122278.4134	269718.3346	201202.0108	219973.4788	195837.5634	203250.6958
O70250	1807623.278	1192340.899	319322.5399	1828522.275	1756932.53	2317308.488	780930.1286	2722430.175	1132391.597	1353742.14	1064689.857	NA	933865.4117	NA	NA	1262734.913	NA	674633.7038	638105.1534
O70251	22018389.93	20466954.02	18539313.13	29901717.21	19693089.89	26394455.42	22250834.7	21018762.38	24351429.91	18540381.48	26321499.24	17130674.5	19645732	19460998.95	32856054.05	25550651.76	26002761.91	22757925.68	20757585.82
O70252	624599.2247	967016.6348	577588.2702	481838.2072	846336.6025	864204.3497	626282.3323	1121000.66	970255.1667	1137928.176	675236.1656	713859.5397	916628.5486	748960.2164	894561.5428	874549.4842	871053.9647	1051150.828	824226.849
O70258	121636.7011	393020.9094	400863.2754	390008.7429	202536.6721	271432.682	380428.5893	105986.6089	279606.5255	139494.2988	NA	275395.0592	401138.6456	404033.2875	163290.3216	135804.1804	63945.63615	NA	272296.6136
O70274	183979.5126	120671.471	96406.34265	200641.5981	168963.8152	134065.1288	189732.1932	201649.0018	107075.1414	118750.6529	171935.582	168858.8105	256582.3272	125230.6103	286817.3506	243082.3899	188991.6329	229706.0513	117153.6188
O70279	496556.0375	473564.9454	461248.0349	495672.5916	415184.3944	543115.7995	463006.1568	508745.131	457652.5564	527244.3056	533951.8216	423030.3267	465072.9099	423137.1954	693165.6658	465726.2314	663334.4111	388794.1572	391328.3948
O70305	1394177.528	1154786.855	1350145.63	972463.0017	1110149.675	1402854.914	1088426.55	1411259.76	1162455.091	1432219.945	1429444.716	1187467.21	909321.3438	1028128.246	1504124.552	1371251.195	1423725.367	1153204.306	1087777.334
O70309	193106.0872	168410.1718	191962.4966	27635.31763	213977.9712	171787.3779	66698.33793	114997.6526	106663.2715	82558.3568	160875.6232	108790.4897	185821.4229	306518.0772	103513.9584	144465.7527	146131.5671	118540.2178	130180.0019
O70310	1067266.935	878797.4911	626199.5583	838730.2604	791058.8715	819494.844	666765.3661	1491331.236	693012.634	1471458.848	935885.0583	691978.023	1259341.795	724080.4308	668797.7813	1755990.739	1522595.184	1285873.828	739552.8642
O70311	460741.059	235840.3356	231885.4968	306813.1306	434675.7267	270040.2186	71476.6485	428834.7991	156258.015	399138.1173	285918.5178	223381.0755	325226.5297	284512.4608	117482.7951	429931.6426	368532.2999	563950.5832	379438.6891
O70318	5663245.27	5107349.994	4866569.696	2269518.824	7606938.645	4863230.368	2506028.353	7376584.703	5421450.034	6258604.966	5037560.342	4341068.651	3636979.103	6132050.612	3370945.805	5672441.993	5734449.394	7245796.966	6786133.825
O70325	1624937.947	1079678.767	982891.9126	1065276.641	1419060.889	1091109.378	1303584.255	2101876.238	1212560.913	2776152.36	1902640.208	1810400.828	1632106.966	757768.1544	1642802.703	2140730.283	1987283.325	2673801.134	1796329.542
O70333	87159.26771	25314.99334	57466.93359	211034.0582	64530.87686	97011.57391	101051.941	125519.0445	95509.01384	147714.8489	235634.596	121116.7887	107421.8551	69780.80822	301422.2933	77286.18362	158701.8757	130079.4046	86133.20316
O70338	179656.6008	160482.5131	116756.3623	228000.5937	135922.8649	183034.1177	150434.7468	303827.2111	239622.0788	140106.4257	220290.2464	183047.097	186435.9817	164142.5105	314990.3501	199708.4321	252732.0153	232135.9446	194317.9482
O70348	65644.22394	16313.57063	31962.58189	NA	37031.8902	61193.36267	43819.98474	80052.35868	NA	32324.81178	36546.95808	49936.50016	187944.1695	34965.1729	NA	46640.29784	55189.52741	72443.27396	31260.02608
O70362	734778.671	497060.6331	456254.5112	633459.2742	657630.4647	638184.6792	784129.5289	613886.9858	490481.8916	772393.2736	650223.8406	668160.5455	815009.7405	517967.3386	881972.7671	1016107.001	772550.9546	670718.9323	609144.3293
O70370	980731.7785	669635.5484	2166278.436	3904432.858	1515595.644	2369266.077	2359937.014	3172832.226	1904021.269	1245835.158	2898322.389	1099867.169	1591808.029	1193363.143	1051420.399	2851018.671	802515.4301	2959550.874	2764351.573
O70378	1317257.389	896426.2982	1128479.929	845332.3015	1023268.396	1003469.394	1224919.688	1481322.301	990414.7435	1294883.786	1311145.843	1216667.223	1188818.654	821940.7984	978501.2936	1302195.379	1196324.787	1510391.48	1676574.239
O70400	4461368.09	14927732.52	14509027.66	19145703.82	5425253.196	12781566.99	16294803.19	5114565.513	17537038	5719070.055	6664169.846	11874672.1	12593417.95	12484414.42	6923239.961	4508358.245	4696316.314	3449407.57	4181455.989
O70404	608725.7924	654948.1617	894785.8421	666321.0463	413506.6204	627922.0161	468089.0116	303628.0334	380284.1554	424418.7613	455284.0568	585415.4943	652004.5685	730486.955	390958.2408	327308.7816	283277.8453	242815.8412	340061.1497
O70423	2749894.987	2675725.64	4211648.308	873722.7988	2751240.5	2057520.541	2011565.359	885195.1689	1402963.04	853445.1508	1123839.294	1703334.112	1702630.107	3873840.357	199949.3573	996376.7675	696748.4545	473109.7205	3213433.958
O70433	1278797.319	1239283.454	1148631.357	382409.6194	2316834.105	1704208.933	776342.8605	1941733.287	1423005.369	2344524.431	1301287.603	1177733.872	424006.2777	1652348.967	1037806.471	1499497.71	1423725.367	1489980.785	1826268.368
O70435	3701781.713	2750833.728	1692719.894	1312233.633	2963616.959	1818515.629	1573291.343	4133689.935	2495269.979	3041014.952	3243360.768	2608534.526	3767950.65	2487703.167	1482789.452	4094023.352	3440669.637	5123084.616	3842149.298
O70439	1471097.668	2300185.199	2166278.436	951993.2326	1969308.989	2213393.309	1359773.232	1361215.088	2535354.637	1186976.804	896335.7734	2121867.637	1057847.108	2203131.956	928731.839	1371251.195	1166663.842	1571623.567	2155595.45
O70456	490721.6449	471732.3081	385525.0165	916750.0791	435016.4944	1049543.306	818895.8962	432477.0503	679320.7168	471459.3388	434972.1403	567325.1127	635272.4497	449563.7632	654569.4031	536174.0149	334412.326	363560.4141	505200.7183
O70469	36167.56114	44451.50146	184111.5005	67084.61011	109953.0852	156671.8759	94742.14374	NA	134046.1037	52800.94642	203788.5394	88289.74436	28496.78912	135278.7279	NA	68189.06643	NA	58563.38858	131716.8616
O70472	42959.321	40133.72524	NA	NA	28990.15902	47656.64407	NA	66554.60993	73642.93295	70936.57862	11911.80927	74515.3194	NA	43065.81371	NA	76155.24667	35946.89038	43797.679	44748.8642
O70475	4528673.212	862991.9328	909290.8395	258884.3349	1708665.153	1527553.129	617111.1675	1681500.991	1262666.736	808024.1591	3154636.614	866530.8361	847821.1354	973049.9474	915209.6526	4567548.944	2966094.514	3000372.265	1586757.762
O70477	149110.6519	33732.45066	NA	20634.5512	41527.99638	66374.98915	25365.38967	83007.79685	47522.06601	111511.0754	77687.36282	89919.49444	11409.83816	150557.448	38051.57761	63315.40292	127296.867	NA	77346.05803
O70480	101615.3503	38221.84886	107770.8408	17551.2324	37580.59374	75923.96276	33155.54175	57734.33652	NA	36395.06314	55014.00365	23534.91876	78982.69345	48825.07604	16740.58624	29405.54469	46575.98894	NA	66183.06748
O70492	9807317.785	9388511.018	9884275.097	11078693.79	10522288.23	11742415.21	10788283.49	10209113.16	10121376.22	10300211.94	12519964.06	10122671.29	9611296.578	8638113.212	12267682.52	9677679.296	10677940.25	10409454.8	8941729.275
O70493	3538326.416	3717850.363	4221724.022	4969278.183	3755201.945	4104649.563	4629971.665	4003573.787	4409312.412	4218182.031	4485498.935	4097735.207	4523555.727	3598448.862	4523041.207	3571172.177	3618635.307	3694335.918	3742353.212
O70494	252105.7572	247895.1838	320604.1707	592378.8323	310122.7252	379782.9606	450835.6244	149729.6561	270739.799	429796.4529	453706.7385	323085.4944	540248.5627	181076.3335	660613.6369	285160.0713	327675.3367	191627.8575	299158.726
O70503	782326.8552	565658.7277	510209.9578	57805.61249	510035.5827	443462.1822	186320.3986	344522.5378	369580.5495	412746.1688	179816.2586	420657.339	340867.5548	678380.1303	NA	424270.0523	282795.3606	209443.3332	358200.0862
O70546	359560.3075	331983.3827	489539.6313	NA	404561.71	276559.8569	NA	291192.9332	172794.9407	257895.7255	183521.9708	313097.1431	196406.9463	409516.3321	233176.642	304608.162	370670.8541	435352.9951	408344.6253
O70551	591177.424	465476.7432	325957.3973	333127.7173	597654.3871	277062.8064	488520.4472	426772.9586	262498.3933	287555.431	309719.2653	306131.9666	701213.601	493142.6313	210214.7406	618513.2098	491224.7995	537358.5084	530255.5236
O70557	NA	15213.61268	24659.10009	69147.07568	NA	2379657.595	120708.5307	NA	76867.94413	NA	189745.4774	NA	54251.43705	474620.7174	NA	NA	NA	NA	NA
O70566	82906.83394	84216.72765	16006.0772	NA	129967.6359	76037.12639	5019.83326	53686.32306	84896.09949	43168.973	28332.87583	41855.29913	10650.10244	71274.53169	NA	115826.3329	67441.07967	134599.3532	164897.0642
O70570	19277.34076	71264.05619	NA	127579.2259	69802.44673	4291696.885	396555.9493	NA	215695.5463	3944.618211	302039.6967	66855.2799	83650.82162	49342.26127	42851.97512	NA	NA	NA	NA
O70572	1567247.842	1520938.785	1733022.749	712251.3747	1689358.202	983598.7335	1303584.255	236400.0223	1132391.597	93069.47784	670725.0352	608270.3447	584155.2625	1753325.849	206104.5336	265000.7057	97099.25646	67987.8232	1437063.633
O70583	38715.06001	20376.9182	NA	NA	34435.97412	40593.21762	10173.59856	43774.0749	15129.55343	27615.45678	55891.78129	17754.19212	15827.00469	18777.56906	NA	100947.7642	83048.37239	48797.78918	34334.34429
O70585	171226.1535	171710.2334	72767.50932	NA	299724.0014	212920.1231	29337.72555	118693.9521	209037.4845	143076.8106	66559.87508	177257.7077	NA	212988.6999	NA	168993.3919	147696.6763	277179.2884	241642.25
O70589	327306.7315	311965.1995	336730.3504	788341.5645	327248.956	256212.2257	258931.1654	194360.4958	231554.0392	216192.6198	152310.7848	233116.3599	238475.0071	368555.5192	531103.1792	152877.7375	219571.0786	209222.8977	253542.9332
O70591	3826776.94	4553427.844	5017705.401	8830686.988	4459905.652	5382806.263	6495445.686	4413940.101	5341280.718	4600761.331	5037560.342	5285202.416	5964242.74	4140052.135	6816564.461	4242000.099	4498576.68	4133165.875	4181455.989
O70624	NA	NA	NA	NA	4364.548622	3603.393915	NA	NA	NA	4859.218173	13677.81428	NA	NA	NA	14436.92882	NA	NA	24573.1509	2725.710528
O88196	194185.8536	135031.1986	180517.4934	78589.34959	194256.8862	87797.62283	56210.10357	257319.6962	218636.7581	214250.2941	181335.4133	132668.314	71622.99926	214543.7438	45767.30986	212761.9543	223584.2045	237558.046	172991.5247
O88200	133670.8569	355566.3835	248121.5018	718115.5532	120384.6308	400646.0111	611742.8727	NA	392673.3211	NA	101631.5476	424132.1406	530192.9703	265395.7013	NA	NA	NA	NA	242318.8674
O88207	9345796.948	13613340.98	7617239.524	8185326.185	7433176.087	10807178.6	13710110.27	6275601.912	9399852.37	4404566.818	7058499.423	6258536.194	6276559.505	8647292.929	6709888.961	7911823.441	8038116.134	6021155.226	5568621.58
O88271	3269105.928	2610006.063	3717938.339	5894295.334	2432675.81	4125432.599	5349190.565	3813404.032	3447280.613	4178943.128	5274158.088	3309334.846	5309385.007	2836532.394	7616630.712	2870748.904	4320611.009	2224765.829	2604677.836
O88286	761365.1557	546543.7192	566263.168	84505.90987	673968.0065	743250.199	310936.3107	681524.3622	636464.2044	769654.3982	460371.8942	611881.4131	260471.1746	653604.0755	362547.3549	697393.6949	842162.2267	654352.616	669932.121
O88312	212006.327	10702902.56	6388002.458	17317181.55	1148763.577	10911093.78	16407181.14	246581.1105	14129842.05	NA	1725191.898	6959336.515	7284032.941	7398851.487	172308.6684	NA	529083.0412	NA	140682.542
O88322	6442061.682	9764051.459	12695399.21	14090377.53	8350256.254	10599348.24	13148220.51	6896155.849	11223704.32	7582917.929	7945740.97	9928004.539	10679218.42	9730499.474	9334106.265	5129860.585	5299422.199	5235343.442	9041525.361
O88325	1153802.092	713365.355	1047874.22	1989862.476	1274258.758	1444420.986	1708144.886	1501340.17	943703.089	1589175.556	1675900.701	1333467.276	1531359.622	821394.6053	2794898.104	1331790.729	1591804.056	1520596.828	1257430.679
O88342	12114921.97	13894996.31	14408270.53	14628178.2	12549518.07	11950245.56	18205228.39	12210900.05	14530688.63	8985708.698	12125634.48	12556005.74	12291175.92	12759805.91	6869902.211	11246232.82	9303649.793	12450524.36	11975530.28
O88343	NA	124339.5622	49324.04409	NA	NA	85187.58529	47919.30771	NA	97978.02836	NA	NA	68813.14079	NA	60095.65655	NA	NA	NA	NA	NA
O88379	228681.6517	NA	35395.57905	NA	205631.5763	69661.93017	NA	157230.3516	NA	119908.2005	110967.3004	NA	NA	147620.8567	NA	310461.1356	192430.3251	289010.3482	149737.0408
O88384	311708.2888	344652.2395	463902.9854	184386.035	398381.5551	374797.1103	124238.3222	206745.5513	239891.6481	200348.9319	169269.9141	304612.5926	110968.1616	468775.0739	75215.93509	235322.4892	206938.4821	262601.9696	426805.9032
O88393	690533.2452	478681.6839	311649.884	223956.3327	502551.2432	624092.7418	239641.4897	357719.3179	575233.8867	338764.1608	404293.2993	425608.6879	392706.093	466399.3633	175479.0643	801410.4969	546214.2144	358368.9537	577404.1843
O88413	342998.44	407151.5573	329260.2163	653797.8199	303962.8425	462402.8018	493486.429	306985.03	387480.3536	337547.7548	462766.4606	313817.4101	418651.5564	263939.7982	412285.8736	428708.3682	432139.2081	354519.4965	269080.1858
O88428	2096073.801	985793.6569	770749.7767	523652.2092	1747279.054	1340505.807	388862.5547	1521358.039	715198.4902	1589175.556	2385693.939	1187467.21	1390313.341	693349.4939	1098757.652	2061809.351	2016944.27	1857373.307	2175554.667
O88441	535373.7859	290149.1165	274612.5681	107756.9689	301961.677	278042.7265	293225.5453	505478.2148	297579.4841	505731.5773	382299.5671	373766.0109	428540.9156	286001.4109	178185.4217	441171.9564	388984.5103	570659.5789	628840.0848
O88447	2124918.853	1849536.671	2136051.295	888943.6333	2075497.219	2151044.201	1876711.816	2071849.435	1883978.94	1442029.671	1715333.659	1722800.788	870733.0963	1826763.581	909082.2119	2022348.885	1661012.928	1928810.742	1287369.505
O88448	1759548.191	1943421.781	2115899.868	784195.1214	2519557.089	2327700.005	1798047.249	2492224.683	1553280.509	3060634.404	2011080.841	2423601.108	1198893.389	1780864.998	1184098.052	2042079.118	2204796.922	1898194.698	2285330.362
O88455	503894.2188	281779.2589	287814.7757	NA	431086.5645	293479.3263	NA	264191.8307	NA	811061.2501	90182.68128	593498.058	126355.3034	343664.7179	NA	310599.2473	232871.0464	264207.2708	233826.2205
O88456	2586439.69	2206300.089	1934537.022	1946838.422	2770547.451	1912039.29	2067754.336	2712421.241	2615523.954	2354334.157	2878605.91	2812934.619	2841075.089	2028717.343	1685472.903	2772097.739	2422310.52	3214684.57	4241333.641
O88470	312697.674	473665.4025	471917.2081	231329.5798	419930.0429	458412.459	402297.339	698809.7921	203810.4451	1177167.078	368115.5323	338384.3547	688640.3325	289716.4421	714155.1372	479315.4294	716575.8076	697054.853	570655.9729
O88485	656984.5264	241868.6985	248080.1914	258669.2147	385507.6802	364287.1292	239062.7433	512489.4734	314335.8734	409102.8367	448502.5739	316006.4378	277845.054	269110.7325	371998.8042	646463.0579	548032.4303	547413.8376	558465.8811
O88487	3028730.492	3107597.147	3234304.084	2204982.744	3291835.124	2992757.15	3348863.001	3262912.637	3016370.537	3394165.076	2947613.586	3250934.82	3254139.198	2735555.513	2336193.454	3216027.982	3025416.405	3286122.004	3442964.955
O88491	132914.155	72738.42796	41264.27922	NA	111370.2154	113530.4503	NA	107414.8838	61727.76827	105420.2167	36259.68898	68783.35678	14990.70099	82645.07931	84035.65209	145891.262	175970.4779	111781.216	99298.50238
O88492	2596054.708	2938603.949	11083285.02	595159.2618	3600746.338	2119869.648	829952.763	14412865.63	3507407.601	5620972.799	2011080.841	3805735.073	1702630.107	5149820.948	4395030.607	901685.4602	1146889.879	8562286.838	2854168.05
O88502	112360.1323	100290.8912	50814.14138	NA	157824.6699	66977.90501	23507.22022	108845.1606	68175.98683	89006.28947	35773.18487	65684.74869	39115.76063	36552.71307	9412.45942	99493.64605	84588.17093	132585.8381	151397.6477
O88507	NA	48385.757	NA	576164.1421	NA	NA	210874.9813	NA	NA	NA	NA	28327.12762	451964.673	NA	372053.2087	59590.03898	NA	84025.52733	38465.30346
O88508	320423.3406	252780.0261	156381.1214	36661.97918	358555.1768	237973.0335	18261.64212	403067.7982	135633.4562	294701.8161	177669.1341	157561.3254	135807.4191	308596.365	82004.01719	421278.9489	349347.6006	445256.2647	344501.0775
O88520	103930.6465	84593.11305	51153.08839	8173.473058	69490.83254	35837.1238	53827.91573	107657.1	28383.34527	68832.39247	100799.5122	73006.55471	111274.4335	85255.0563	22571.25573	95778.93643	70865.43579	124059.2699	75976.25695
O88522	760977.6705	1239283.454	1289691.348	895809.1967	730855.9373	1036297.238	1179968.507	728870.6259	1412984.205	765786.4233	796619.6817	1022000.467	649425.4365	1101565.978	702610.7146	706384.7621	805078.1357	591455.0162	642120.9478
O88531	4644053.422	4750586.575	5390506.806	5582370.946	6226491.657	5310065.637	5731275.605	7947093.968	5301196.059	7092431.647	6920484.071	6764669.759	6206036.365	4828530.871	7029915.461	4537953.595	4844621.04	6796761.661	7584502.51
O88532	542524.4743	381399.8104	446330.9408	144319.8852	452258.5668	458491.4345	138711.4788	526464.9486	466600.4543	604486.0854	313541.3047	424574.0341	186486.3554	451048.1234	225512.0074	521607.1838	598173.2694	524602.8441	429270.8665
O88543	432011.3869	409026.443	240375.2931	100665.9595	364406.1483	308931.5134	153744.2776	182675.0648	189035.24	76133.37889	202586.82	216831.5125	449362.3691	541467.4128	23680.68093	232219.9101	154153.8641	164972.5094	335281.9151
O88544	4076767.393	2816553.305	3516424.066	2420103.011	4266836.144	3013540.186	3180296.071	4033600.591	3286941.98	3335306.722	4396774.78	4214535.26	3808249.587	2808993.244	2058837.153	3472521.011	3094625.277	4061728.44	4830130.546
O88545	2894120.248	2384681.799	2136051.295	1183161.472	3118072.566	2608270.988	1618242.524	2752456.979	2785883.751	3021395.501	2503992.812	3075734.739	2145918.418	2249030.539	1621467.603	2969400.069	3064964.331	3582077.092	4011802.644
O88559	670018.644	1004570.679	529897.9023	1419793.767	859786.7899	588153.6772	454978.9996	1020911.316	722119.1065	627760.6405	819297.5757	706317.1762	676095.2733	1046487.679	698494.107	916771.1963	843064.9082	933937.3049	1157634.594
O88561	339565.8788	127600.1921	150092.8685	NA	178458.0083	112141.1044	NA	102810.774	163282.8513	86521.78026	69492.30697	171864.4652	157962.7675	194959.7367	NA	120948.3014	87244.70404	131036.6663	138389.2279
O88569	173070313.8	168993198.3	212597558.1	212969065	169901167.7	224456786.2	216889449.4	206184050	187395777.5	202080348.4	218852915.1	199533424.6	188397532.5	170742726.6	247487160.4	163760934.1	189830048.9	187778400.3	179632954.2
O88572	262859.1927	114190.5818	138385.8968	152183.6066	225878.7757	283922.2473	208098.1221	172418.9096	132273.3597	186903.7219	158463.312	196600.7699	214422.5863	203188.4345	184234.9893	256764.32	193315.21	254477.4921	215064.5564
O88574	NA	NA	NA	NA	NA	NA	NA	32337.26584	13785.11399	48496.7331	NA	31139.47824	NA	NA	31551.94606	30608.8916	38613.01387	23973.1785	22663.49146
O88587	2432599.411	3670907.808	4644903.995	3248316.042	2925003.058	3855253.134	4899678.753	2302054.928	4429354.741	2040422.936	2543425.77	3270401.495	2800776.152	3570909.713	2261520.604	1884237.253	1977396.343	2092096.307	2654575.879
O88593	NA	144891.9517	NA	372207.5407	NA	1350897.325	275219.2259	NA	222034.935	NA	322501.4585	NA	128821.5983	297315.4114	176798.6402	NA	NA	NA	NA
O88597	50743.73527	49056.84777	25572.36277	NA	50370.38681	25470.1299	19194.15438	45412.43738	20122.39825	60919.47537	29574.32392	39325.50731	23932.43072	65675.9144	18112.00647	41876.03847	38808.08402	48152.09682	86135.69807
O88622	314020.7004	267776.2947	191017.3946	NA	247865.5314	318707.8534	77388.17834	310932.5537	249505.9534	347270.1739	245336.0894	305837.0465	115356.7159	264888.0629	187569.6655	239447.0944	370028.2002	182684.9112	351361.0604
O88630	469802.2514	415158.0795	249682.2298	129338.9097	393545.1639	460002.3612	116730.3512	497212.8367	348247.4943	451427.879	231978.175	349020.9462	278473.7174	349962.9214	217344.9311	687406.251	615846.2492	576784.8287	621448.1887
O88643	57044.16774	220489.1813	260442.0844	560735.7165	125827.2602	282454.965	448406.0131	149617.556	357335.6885	101904.4111	120124.6189	137616.7429	264198.8263	255530.26	131218.3325	114145.3171	149509.9488	128685.3541	203983.1991
O88653	635139.2068	776963.1286	859648.8059	1269209.579	723300.162	831439.8938	987947.1748	881839.1731	853111.7613	811538.0028	901112.0904	800055.0591	956340.1291	694223.4029	913820.7376	657883.9033	694811.5948	772034.5641	669941.1026
O88665	373699.1907	397441.0204	430271.2608	81388.38695	426786.9065	472659.23	274680.9355	456871.8263	366071.1376	441723.1174	385409.8417	404980.8251	212742.1206	418791.5176	318928.8096	364476.5946	472351.5401	377053.925	459468.1641
O88667	842502.4418	756013.6051	891831.6428	916678.0138	617240.3235	756128.4071	1030491.22	467467.2843	851782.9549	375918.4967	419227.5462	632497.5958	621828.7242	875226.2987	404148.6664	742635.1192	977086.9001	1040945.48	399040.6363
O88668	916435.1954	750127.0087	818928.8167	1419793.767	946407.425	1080717.86	897636.8804	1010902.381	1072264.609	1177167.078	1311145.843	914980.4716	1118295.514	762529.6733	1514792.102	880920.3764	1196324.787	1020534.784	1277389.896
O88685	10576519.18	11172328.11	12796156.34	11078693.79	11004962	13924633.96	14721511.85	11810542.67	13127725.59	11379281.76	12815711.24	10901338.32	10477723.73	10556673.96	14081166.02	11542186.32	12358727.14	11634096.54	11077365.51
O88696	2019153.662	1586658.362	818191.2744	1226185.526	1631437.349	1423637.95	764130.7484	2231992.386	2064359.902	2982156.598	1981506.123	1878534.192	1934348.997	1248441.442	1898823.903	2969400.069	3084738.295	3582077.092	2963943.744
O88697	585218.9977	739019.4613	817188.7409	1075601.338	718319.9341	1091109.378	1607004.728	781231.3656	1372899.547	589302.592	704521.0516	642017.7735	937467.1292	794881.7481	838936.67	705711.9612	786766.4569	726672.8135	782477.1566
O88712	6990117.676	5773934.276	9098369.431	4237869.273	7047037.07	6827227.248	6338116.551	7776942.082	6293291.352	6219366.064	7531694.915	7261069.986	6377306.849	5810760.535	5419115.409	5909204.789	6100267.718	7368261.141	8322993.544
O88735	250656.774	562942.6314	476928.8681	427392.343	438329.5671	701857.6658	459714.6065	234117.9853	731450.8149	375552.594	261079.6978	654495.9125	385639.6743	447653.4642	338721.3819	364373.0109	240146.8763	335175.2596	345648.7325
O88736	477972.1318	117017.4625	986449.6471	83666.72571	1197030.954	137855.9545	NA	1471313.367	87010.16437	10300211.94	195156.665	5178135.701	55478.94268	963870.2309	108588.1919	311607.4622	91227.97124	410783.6202	164234.4182
O88738	635469.0019	337458.7623	231631.5888	NA	678522.5162	275419.9074	150213.3623	451888.3778	268869.8497	445378.2212	174440.5607	317064.4516	103555.172	435456.375	115694.9137	581125.4048	464480.514	767230.9069	619499.1711
O88746	874407.9542	1323780.054	1541584.189	2097422.61	945864.8997	1340505.807	2123943.312	892302.5132	1563301.673	1049640.645	1163272.251	1255600.574	1319790.201	1156644.277	1077422.552	751101.3622	885167.6311	791400.2322	790258.2574
O88792	516725.4595	1417665.164	1108328.502	659014.4864	684971.0378	1174241.521	917876.1497	476398.2566	1162455.091	351629.616	443141.6634	1041467.143	631716.0685	1175003.71	275091.5796	312587.0682	374867.8778	645517.8464	501055.1889
O88796	177917.2441	184999.6708	99341.09576	260988.2112	205580.4129	99458.67245	237047.8066	352777.907	74445.42781	222532.6455	207692.4022	105419.8349	390081.6247	179839.8257	183104.229	304419.7383	276842.4089	273091.0261	65405.45638
O88811	1865313.383	1680543.472	1733022.749	1322989.646	1834160.333	1891256.254	1775571.658	1641465.253	2084402.231	1697082.538	1823774.292	1839600.841	1178743.92	1689067.833	1088090.102	1755990.739	1611578.019	1928810.742	1766390.716
O88824	71229.97217	76950.11401	23572.03134	30556.43574	35227.46257	70819.02568	32848.9747	42084.56676	66411.35996	91058.87647	37723.34179	20960.25625	95066.30162	61088.0757	25192.69947	76147.25592	73069.9361	75641.73203	32433.52825
O88842	117666.6604	40981.13225	39372.16095	NA	46495.86791	47268.72871	NA	78091.20806	49682.42866	40928.03927	132043.2304	18960.63933	67001.71861	37629.31022	NA	100851.0861	127080.3421	124614.4409	87561.08556
O88843	381655.6176	530557.9015	450091.1972	465556.8297	505129.6865	509470.1429	569767.4597	695357.7106	545616.3348	553069.3894	361577.5479	519364.0908	972397.2407	434031.683	538025.3524	421793.908	516229.9649	459643.764	548555.1318
O88844	86439006.75	37178503.63	91890508.54	38506527.91	117772400.3	42397392.96	39894173.33	151134910.5	34873652.72	159898528.1	108440633.6	84388038.58	46746767.42	44705219.28	56964717.09	78427676.25	69208872	156141822	85225857.15
O88845	85060.59785	52061.1713	57961.44962	NA	109033.109	55314.67317	15284.30064	131436.3265	84400.35248	161444.5409	30268.34398	75933.07738	32604.25832	83336.03657	NA	146219.7704	111976.9888	153337.3924	151394.6538
O88848	NA	108675.7704	NA	257704.4003	36418.12223	100811.1285	95553.17542	103364.268	133104.1142	108108.0816	132080.6917	87608.50805	285743.6458	135441.2089	75320.69043	105581.4094	102689.1582	108462.4368	30814.43655
O88851	5807470.531	8045953.942	8171403.775	8615566.72	7143571.824	8333997.341	10170204.75	8037174.378	10121376.22	7828161.071	6733177.522	9100670.827	10981460.45	7701782.131	7168593.611	6136102.469	5675127.504	6674297.487	8522585.715
O88874	53816.11794	NA	NA	NA	58792.46492	27524.6369	NA	57433.26777	NA	NA	NA	NA	9745.774132	63704.57029	NA	66721.63035	22362.57298	112675.2044	96997.60383
O88878	378210.5569	270637.9129	469164.5231	302960.3266	282007.9433	534398.3552	670879.523	478860.4545	239400.6111	345477.9371	396681.7526	292377.787	300134.3963	253951.3487	544817.3815	444950.296	492332.1414	521351.4203	219959.5544
O88888	35048.37311	NA	NA	NA	86633.37769	15342.34875	9288.060294	56810.41177	79645.51032	25530.98818	22298.35174	NA	35306.50357	71976.32102	NA	66395.095	69952.86737	107416.3887	25464.66779
O88895	245658.888	186529.0592	121265.2441	NA	220096.3439	227900.5353	113559.0453	166795.8902	174182.872	196882.1748	93542.7636	160415.14	68432.43163	206103.9125	62518.67033	238364.8912	181582.3288	145186.381	192323.0244
O88939	700961.6931	490437.0386	448746.0894	377741.5096	510393.7266	368448.9321	370675.3068	635506.2842	537358.8952	626731.6003	663180.5246	420880.2324	448105.0423	400500.0146	590438.2259	741987.9676	746540.2831	890053.2887	872581.0464
O88942	40234.04046	80895.26022	208648.886	48716.4585	31233.33711	84347.84673	116027.989	41556.89573	103428.4396	54375.30929	63136.50285	46896.19477	NA	95671.00521	61661.10599	16987.53333	35205.76223	8352.679199	101877.832
O88947	463364.0358	509973.5911	729235.8213	1215429.512	887695.9527	614994.9679	1483388.98	611170.561	471661.1424	682160.4741	765602.703	818652.5476	868944.8309	564623.2476	825371.8134	654742.8502	652337.1213	456617.8784	475798.7956
O88952	3490251.329	4656701.465	4755736.846	5001546.224	3919311.028	4894404.922	5113196.863	3703305.753	5441492.363	3688456.845	4012303.443	4866668.891	4644452.539	4140052.135	4224349.807	3225893.099	3144060.185	3653514.527	3702434.778
O88958	1759548.191	1427053.675	805909.9871	1344501.673	1428714.365	1032890.899	824586.7158	2262019.19	1352857.217	2295475.803	1882923.729	1654667.423	2428010.98	1119925.411	1152095.402	2446548.894	2214683.904	2786059.96	1556818.936
O88967	813989.1076	647949.0268	548449.3063	224682.3636	525930.03	574359.9763	280795.4199	852192.7092	571524.0516	1069260.096	653672.2527	533656.524	486066.6413	438525.1542	621566.1368	1134488.399	1344629.513	1030740.132	591452.4792
O88968	916718.8384	697540.0808	1168782.784	1279965.593	994307.9701	1465204.021	1640718.114	976028.2509	1172476.255	1491078.299	1360437.04	1265333.912	1088071.311	973049.9474	1482789.452	957961.0173	922174.6037	985124.2681	754915.4737
O88974	279675.8582	177477.5957	157624.4644	NA	250598.4303	192634.841	NA	237914.3741	194892.6107	227882.8698	216919.7143	141350.4513	NA	212473.7178	85289.72927	307811.3653	316199.517	369908.1405	338093.1708
O88983	210136.2061	257542.8177	372453.7932	138330.9369	276204.2739	203949.1257	177760.5699	174551.8136	78926.29133	121854.4501	119840.7017	148348.7212	159772.1898	404033.2875	NA	143728.8285	152987.2003	182752.2664	341677.8462
O88986	275475.057	187725.1555	158464.779	64452.7212	168160.6461	158393.7505	172636.1352	162537.0886	236434.3464	131802.4929	208268.1234	226351.6901	228450.6464	204991.3309	72443.86554	130086.3589	199050.6481	165134.7745	235576.6439
O89001	231559.4264	367570.5337	245916.9356	158803.9328	301585.1915	354307.1154	237886.1461	109208.4849	302948.8241	98169.8485	167759.6318	259156.9318	248608.1749	393204.8939	95324.90692	121075.5614	189053.9208	118896.3845	139768.4098
O89017	3172955.754	2722668.195	4211648.308	3097731.855	6786393.233	2878450.453	2427363.786	7006254.128	2214677.371	2668245.377	2198387.39	1859067.517	2125768.95	3405674.816	3530959.056	3077916.351	3361573.783	4265835.397	3961904.601
O89020	1105727.005	1201729.41	2065521.3	3302096.109	1824506.858	1735383.486	4113033.081	1241107.874	1122370.432	1549936.653	1636467.743	2082934.286	2327263.637	1294340.024	1674805.353	1173948.865	1206211.769	1245052.436	1467002.459
O89023	6317066.455	5755157.254	7566860.956	6851580.526	8099265.892	7835204.483	6517921.276	10709559.88	7285386.645	7396533.142	9424476.883	6385069.586	6921342.504	5471111.025	9440781.765	6954907.139	7790941.591	8174483.62	8632361.41
O89026	144161.8024	61329.9788	66964.09977	119428.319	177475.2845	156329.995	96872.49259	233906.7967	61844.71526	330738.8243	174052.146	169390.2508	154991.7283	76644.48224	361946.7718	176459.312	204504.3072	315375.8643	233111.6806
O89032	201931.7117	339103.6295	157419.9274	81613.83299	224851.6459	207146.5958	91962.8122	146233.5353	260631.4503	176654.5205	59590.19839	192269.4346	69499.64824	235564.3766	94418.9119	207743.5695	200178.7527	99681.85762	182847.3861
O89050	65453.65429	73131.6188	56391.45192	62250.75014	74647.23645	82374.80923	65256.41642	71405.23984	63454.71556	76092.27614	60068.02725	74904.16624	81603.4341	66399.36786	45803.25951	145974.129	50453.46543	111833.2632	112123.8961
O89051	419815.6988	533581.9409	477993.871	470234.6199	540698.8821	759536.825	589630.2629	373790.664	752191.6192	377347.7738	395495.8064	375974.5052	469334.5225	880040.142	443958.8963	246363.5276	443413.3333	349856.673	424661.2853
O89053	4095997.428	7614082.436	8967385.154	8905979.082	6438868.117	6827227.248	10338771.68	5034494.038	11424127.61	2805581.537	6959917.029	6570003.003	7233659.269	9014481.588	4395030.607	4814176.857	4073436.466	4704665.354	6656398.913
O89079	5788240.496	5557998.523	6478683.881	5958831.415	6207184.707	6370000.461	6641537.025	5715101.581	5932529.428	5464017.188	6388139.143	6209869.506	5551178.631	4378724.763	5611131.309	5386353.614	5497161.833	6041565.921	7105481.299
O89086	12980273.54	19058677.37	19143855.95	22480067.97	18245068.58	19536053.62	25397417.39	20318136.97	17436826.36	12948837.86	19223566.86	11388005.21	24884593.86	18175838.64	27842305.54	15488232.92	15720300.93	17961412.2	14270840.25
O89090	389017.8364	334308.9169	467353.9174	868451.2766	210763.3639	383317.1158	478249.1023	348000.6425	359736.7595	521239.7725	670255.7831	350942.3071	490187.2077	293803.2519	973402.2047	135862.3846	386643.273	229403.973	285538.5562
O89100	27231.36393	192490.7637	49827.93053	97851.32592	36245.22848	50325.70544	76041.21619	43449.68533	137606.6235	NA	82199.479	186344.7519	68353.94945	67950.92354	23681.10763	32502.99397	NA	NA	85079.65589
O89103	1144187.075	906700.1458	1269539.921	929985.3536	1245298.331	1226199.11	1070719.156	1411259.76	954068.9817	1049640.645	1301287.603	933161.3733	730671.1168	973049.9474	1770813.303	1321925.612	1216098.751	1245052.436	1107736.551
O89106	961501.7436	1060901.745	1138555.643	1968350.449	1013614.921	1246982.146	1753096.067	1000893.447	1332814.888	1059450.37	1094264.575	1236133.898	1450761.748	1046487.679	1237435.802	1025972.117	998585.1531	1020534.784	1107736.551
O89110	627908.7137	470123.1173	763522.4673	485460.8325	642291.0922	593127.0576	634879.2457	587760.6641	554076.202	350476.9733	670051.7175	571193.1411	515906.997	515290.5333	196166.644	448852.9361	379758.9676	542119.3031	788039.7904
O89112	1096111.988	1182952.388	1148631.357	660864.5207	1129456.626	1038547.002	846721.8012	1040929.185	999693.3398	1383171.317	921980.0116	1080400.494	1158594.451	1716606.983	951810.0168	1361386.078	1433612.349	774754.2893	967185.7397
O89116	375325.0901	520891.4906	596258.5676	507383.7389	421413.7821	424976.711	307075.0042	347778.4442	450617.6989	367849.9974	364603.0416	572417.595	454083.3896	426664.9605	390300.053	276144.3413	281049.3196	338629.7699	394933.0294
P00158	252209.5994	203542.9189	121514.1143	16952.76781	252785.9078	192107.9911	65149.88212	113361.1918	127995.3245	103734.9059	66753.39231	132279.9538	203104.6297	332387.4362	NA	208455.8309	158144.2499	50967.13997	152448.5005
P00329	11826471.45	8853365.89	6085731.048	10540893.12	6602977.199	5652985.727	13260598.46	9998925.534	7165132.67	2069852.113	15674600.67	4993202.283	13097154.67	8922684.423	10667550.02	12627349.13	8591787.11	11429989.58	6895909.519
P00375	1009576.831	917932.5604	1199009.925	1430549.78	1225991.381	1361288.842	910054.6442	1341197.219	877040.2981	1510697.75	1557601.828	1158267.196	1722779.575	893036.7846	2048169.603	1292330.263	1542369.147	1224641.741	1387165.591
P00405	7855469.245	5680049.166	4695282.564	2075910.583	5010153.752	5621811.174	2753259.849	4013582.722	4128719.804	3541310.961	4248901.189	3805735.073	4543705.196	7004123.678	1557462.302	5445544.313	4024001.558	3428996.874	6097540.834
P00493	764135.2422	631423.3697	1551659.903	583753.5852	813684.6872	898574.2951	944142.2487	641906.9978	471626.0683	441221.8404	600231.7226	418238.6045	1057847.108	884447.3239	294603.5953	739413.1722	610271.9689	819302.6737	497935.5633
P00520	39811.9412	15689.04688	36564.56334	14490.17855	NA	51595.13326	NA	51887.01691	NA	65160.90645	29846.21417	31397.02235	NA	27379.42239	NA	NA	20811.30555	24502.5299	NA
P00687	38545.4511	29225.21429	90821.97911	110642.8073	34560.69702	52628.4658	122809.9984	38364.24582	46998.25973	52560.51005	69655.85516	93468.95073	87510.3516	46274.12463	88243.68055	64935.55101	66629.45734	55275.32756	40820.99006
P00920	1701858.086	6440518.558	5219219.674	13767697.13	1254951.807	3491550.008	6068409.464	2231992.386	5561746.338	7955687.504	2839172.952	6793869.772	11182955.14	3855480.924	1952161.653	3807934.973	2214683.904	6888609.792	2085738.19
P01027	4288297.776	5004076.373	7969889.502	3786116.711	7886889.433	23069169.7	10709618.92	3673278.95	4409312.412	3874841.633	6476863.297	5801069.319	6528427.864	6875607.647	2485539.154	6303809.45	3727392.106	3582077.092	6456806.742
P01029	358221.8971	427693.6194	464896.4508	237421.7858	819316.5248	500277.8062	656014.1673	355888.6838	395350.9763	404667.8597	499369.1177	522504.0655	636925.7136	755526.4676	221945.8454	811086.2032	449261.483	521153.4365	712678.7763
P01592	285289.1053	440959.5855	615200.9093	873884.139	594684.0127	680262.0134	1157492.916	196416.3309	654514.326	419445.2304	453062.0097	983067.1161	646003.0493	779011.8543	686260.5607	398661.1963	325623.788	456060.6664	517108.3873
P01631	381618.119	596192.0432	677781.1668	400339.8937	938960.734	676619.7864	1121155.505	289414.3455	517416.7777	1020211.468	473885.5688	615240.3879	1037697.639	738578.875	924704.8389	700314.7559	350786.1564	657259.0991	519328.8502
P01633	37146.46606	77181.25915	NA	NA	NA	35958.2889	NA	NA	172232.7534	760440.1229	NA	752731.5708	NA	NA	NA	213184.1813	NA	201108.6256	127569.3363
P01638	422932.8874	1351945.587	1884158.454	566906.4414	1081189.249	349697.438	1348535.436	414370.8879	988704.1307	1373361.591	930778.4903	1372400.627	1944423.731	927151.365	2133510.003	577425.9861	477906.0464	1255257.784	840946.6852
P01639	118367.5951	157257.5596	296965.5389	161571.455	150074.8599	171761.3991	711846.9057	126036.5064	308443.4286	167089.057	172780.4332	112732.4915	290246.0445	481606.4816	408933.0626	473153.6776	116172.0351	346409.3065	127136.2213
P01642	786105.557	1042124.723	1521432.762	502731.7632	927345.6724	520502.8175	1494626.775	455433.5424	1503174.686	1353742.14	1488594.152	300267.6306	1370163.873	982229.6639	1173430.502	663964.7611	809100.1599	1510391.48	723834.9807
P01786	47582.99059	42591.168	NA	295279.4574	NA	73855.53112	NA	9726.792615	6898.369269	NA	19140.95482	NA	NA	55109.96893	NA	18134.74773	25485.77163	NA	NA
P01804	64891.17577	97005.85124	101297.1948	83499.4697	256154.0054	197758.8985	325540.9495	97396.64104	50084.27736	210818.8521	172007.5472	271528.9775	253387.6289	202807.4763	223417.9673	605254.4932	55531.71585	225734.1299	153188.9874
P01831	803135.6759	2563063.508	1964764.163	1720962.141	886347.3622	1527553.129	1887949.611	930490.6018	2254762.029	636162.6705	846839.525	1382133.965	2538833.058	3075205.022	450729.5903	809094.4361	716142.7578	785389.2823	547024.2599
P01837	4836353.77	4994687.862	9027839.436	5560858.919	9363871.175	8115775.465	11057990.58	4524038.38	6884540.062	9005328.149	8251346.392	10998671.69	9732193.39	8757449.527	12801060.02	5031209.42	3203382.075	8072430.141	7414849.165
P01844	84349.56731	123551.8661	46281.17857	61544.61786	139678.0668	100648.3973	148593.996	88973.72233	59750.49229	111505.1895	103445.4637	73189.05479	103015.1663	109685.6784	176534.085	106838.2253	84269.71124	79012.96664	88030.02736
P01867	5115189.276	8336997.784	8604659.462	11508934.32	10232683.96	14340294.68	20677543.36	5935298.14	9009026.952	13929810.43	14688776.73	11582671.96	22668152.31	13035197.41	21228424.53	12134093.31	8611561.073	14899807.85	13073287.22
P01872	1884543.417	2741445.217	3445894.07	2506151.118	2307180.63	3034323.221	5978507.102	1191063.202	2605502.789	3158731.66	1981506.123	2832401.295	1692555.372	2753914.945	3360278.255	2101269.817	1601691.038	2030864.22	1846227.585
P01887	2817200.109	3398640.988	5309901.097	4764913.929	3002230.861	4447569.653	6326878.756	3112778.62	2886095.397	3992558.341	3963012.246	4263201.949	3072793.979	3157822.471	4384363.057	3758609.39	2600276.191	4286246.093	3682475.561
P01898	2672974.847	2638171.596	3919452.612	4162577.18	3108419.091	3190195.99	5023294.501	2962644.603	2635566.283	4414376.544	3253219.008	3328801.522	2730253.011	3121103.605	3765645.156	3926316.371	3094625.277	3673925.222	2734412.747
P01899	1019191.848	1089067.278	1531508.476	797158.2687	964747.0976	860562.1227	952075.0084	989062.8863	1072264.609	1049640.645	1064689.857	868730.5705	1057847.108	1257621.158	752099.6126	1272600.03	761233.3266	1643061.002	1357226.765
P01901	1817238.295	1596046.873	2025218.445	1226185.526	1583169.972	1548336.164	1528340.161	1771581.401	1944105.927	1863847.874	1685758.94	1683867.436	1652256.435	1790044.715	1781480.853	2288707.03	1710447.837	3051399.004	2175554.667
P01942	321141582.4	731365008.3	1561735617	1796254235	219133892.4	316941295.4	722590238	323288583.3	276584142.2	1216405981	477138787.8	779640356.4	857359893.9	382794177.4	299758155.5	528770244.9	284745073.4	1040945480	499978389.2
P02463	3884467.044	4262384.002	4322481.158	2248006.797	5087381.556	4748923.672	3472478.749	4724217.069	2906137.726	3688456.845	3677123.303	3231468.144	2196292.09	3525011.13	2720225.254	3502116.361	2995755.459	3143247.135	2794290.398
P02468	5922850.741	9764051.459	10982527.89	5109106.357	6786393.233	7959902.697	9563363.804	3693296.819	7616085.076	3982748.615	4998127.385	7893736.942	4986993.507	9455107.98	2282855.704	3541576.827	3134173.203	2796265.308	6456806.742
P02469	9374642	10609017.45	13904484.85	7669037.543	10908427.24	11222839.31	11799685.07	7606790.196	8447841.735	8073404.212	8547093.575	8555603.911	6961641.442	10740268.29	5472453.159	6619493.178	6436425.096	5653762.703	10877773.34
P02535	3230645.858	1924644.759	1571811.33	2947147.667	2606438.368	1548336.164	2809448.826	934053.7825	4529566.387	2324904.98	12815711.24	992800.4539	1753003.778	1422856.055	2421533.854	3817800.089	775881.8787	2214560.481	1616696.588
P02798	3615246.556	209408.8606	1219161.352	1409037.753	1052228.823	2410832.148	1303584.255	1110991.726	1924063.598	1549936.653	4298192.386	1041467.143	925491.2925	825064.6559	2986914.005	6392595.498	4874281.985	2500310.221	861277.1438
P02802	3538326.416	749104.5999	2115899.868	1753230.182	1921041.612	3034323.221	1562053.547	1921715.418	2745799.093	2442621.687	4524931.893	1966134.232	1450761.748	1450395.205	2645552.404	5731632.692	5141230.491	4408710.267	2435024.49
P03888	194729.1021	216261.5347	160673.3754	20540.86632	179607.7373	155696.1124	58077.48802	76608.08415	108488.1256	61515.5143	55213.23867	98227.87157	166273.4158	307880.3471	NA	134789.0599	82962.15791	29802.37114	130674.9905
P03899	281384.4468	270073.6633	NA	NA	318500.9765	260777.2195	61240.14075	254276.9802	69793.70342	72888.32164	117034.0609	226370.1835	331551.4479	312673.0771	25608.8406	273482.7329	225783.0692	134569.7577	181264.6202
P03911	176774.9801	182036.6567	NA	NA	113597.2722	98042.72423	36052.19587	110269.4319	55827.50699	NA	NA	45551.63149	152924.3928	194128.9723	7724.020938	54950.96794	67158.31199	NA	65025.53268
P03921	22918.83631	19646.1165	NA	NA	13161.16227	5948.904982	NA	NA	NA	NA	NA	NA	11511.29073	68810.05321	NA	NA	NA	NA	2763.483347
P03930	548768.4666	843090.1671	210024.2209	158701.7507	522027.1299	461227.5212	52408.4698	836283.5079	383787.5545	875115.8157	270471.6425	253327.6358	1077996.576	890164.4513	272083.3305	978084.8685	923144.5166	842173.8787	519391.7217
P03953	5740165.409	6459295.58	18740827.4	14090377.53	7606938.645	7991077.251	16182425.24	4574083.052	8377693.583	5218774.047	7886591.534	6784136.435	8110161.158	5461931.309	8800728.764	4577414.061	5418065.979	3888237.527	6846011.476
P03958	4797893.701	8825200.357	8745719.454	19898624.76	4556440.407	10204470.56	14496755.94	6105450.026	12426244.07	15205074.76	6338847.945	13724006.27	10376976.39	8261744.836	8256683.713	5790823.391	4903942.93	3857621.484	5628499.231
P03975	148777.0108	157579.5855	88133.17416	NA	182509.572	153150.1905	175380.4049	182323.7512	135830.8731	96498.56554	118561.1022	120269.015	NA	162053.207	53428.85096	263118.4415	115012.2922	216370.7233	128136.1781
P04104	752814.5207	552726.9926	293124.6768	877002.3073	350185.6136	313106.8253	741067.4211	459626.2851	1282709.065	691328.6437	1922356.686	353342.5482	369695.3997	192648.2841	526416.9245	1164083.748	227676.4262	787781.4158	665588.9953
P04117	23268342.2	13143915.43	142067562.6	16134020.08	36393602.4	19328223.26	44726425.31	2131903.042	16735344.84	799989.9938	21096632.35	26766678.9	7213509.8	14503952.05	2762895.454	1963158.185	1344629.513	2673801.134	49997838.92
P04202	146647.2844	157284.7862	147300.8882	97269.64071	406318.6426	147705.0352	96645.71388	203014.2205	104109.8788	191509.3881	167556.5521	82701.44581	79773.45935	159420.4643	105709.2335	218744.1609	146503.3176	165224.5815	165838.1413
P04223	112290.9041	115543.4662	201540.47	41335.25187	133548.1099	139489.5011	178630.3753	171043.682	120459.4088	148321.0899	140743.1267	58144.52658	119161.943	163870.7909	81312.22657	196275.3716	134182.161	NA	189699.3853
P04370	139522.5565	118940.2295	253802.1891	292083.8458	283808.3165	138669.6104	166618.2959	331321.7541	222746.4377	154560.0754	231051.5005	204063.32	113257.1412	177668.8227	228167.1606	132083.0584	130764.2315	114827.5123	128068.3167
P04441	220810.7984	543202.3482	416368.7911	548127.5176	389736.8678	383329.5857	322217.9334	414768.2426	582505.2437	293739.482	486627.3432	291403.4799	473096.4283	638516.2935	318777.3304	425929.3648	440177.3242	554936.1995	474569.3078
P04627	817701.4658	642279.3049	517780.8491	229565.5937	773414.2491	834444.0816	306943.522	766795.4795	763123.7077	1030021.194	473746.5676	777646.9688	356647.6112	636279.1966	170479.1836	1095027.933	971560.0773	1153204.306	844137.1661
P04919	167926.2795	296090.1662	485855.9504	NA	65108.25123	71438.77581	NA	NA	NA	142325.3856	75098.19482	196346.7298	71993.64873	172778.7877	NA	119607.6321	NA	147420.3317	128825.769
P04925	163453.3734	322431.5116	303058.3229	204679.4055	210466.0368	418244.0466	308650.5431	177743.6628	320682.2769	115112.2257	116516.5033	187599.3791	254855.5177	291130.1185	118910.1133	143795.9113	119766.9417	124601.1739	143078.646
P05017	60446.44166	135550.3832	157345.3672	454503.9503	87520.24248	156496.2593	511252.2596	86810.39124	129329.1415	132519.5838	66151.5468	99951.64569	225038.3339	154824.1803	149041.6751	106671.5048	116026.6965	75700.20867	92277.04938
P05063	504997.0613	14364421.86	10277227.93	10315016.84	2345794.531	13820718.78	18429984.3	1030920.25	21445292.19	2099281.29	1005540.421	18493341.79	11686691.86	9060380.171	722407.5539	477930.367	387810.9256	716997.1232	703011.5295
P05064	57882404.96	48444716.85	69119395.68	35064603.63	58789665.42	57984669.78	69112441.12	59853428.12	64035241.62	56111630.73	55797635.1	58886693.59	48459472.26	49662266.18	40216663.56	51298605.85	45480115.89	60211552.26	59977447.48
P05132	823792.5794	674458.4265	615725.854	569676.1149	937317.7125	556096.8837	483055.5074	735221.2948	485090.505	646510.9501	545785.6522	613957.534	822731.0169	1046487.679	232080.0179	641436.7811	612702.189	574632.5208	715981.0288
P05201	20287686.79	7031994.752	7395573.824	13337456.6	12259913.81	16730343.79	8585675.612	15714027.12	12526455.72	21189007.41	19716478.83	14016006.41	15716585.6	5792401.102	23788636.54	29398047.2	22641188.13	18981946.98	12674102.88
P05202	29902704.23	21875230.67	31133955.2	40335050.19	28863891.56	45930509.04	35511433.16	34430734.57	46197568.68	51599156.93	31940695.71	47401355	43321357.74	35892691.46	45550438.57	44787628.95	49039429.3	39800856.58	30737194.38
P05366	NA	NA	NA	NA	73594.52495	NA	NA	NA	NA	NA	39972.10478	NA	11573.1496	NA	NA	10717.06797	NA	NA	62260.58233
P05480	169154.1172	341750.2507	191148.3789	91110.63989	281465.418	261054.6731	278460.2061	233208.1731	320760.442	210499.055	189493.1064	330566.5378	296358.3859	272554.0442	73738.26606	253960.6538	216215.437	259803.6632	266073.3297
P05533	501429.8898	386947.4816	319876.7042	NA	NA	1298939.735	827502.9237	NA	1272687.901	NA	NA	NA	673836.5179	1000589.097	NA	844693.6956	304963.951	723130.5373	NA
P05622	135465.0192	87189.22412	79409.31901	NA	169475.4494	116575.165	50295.20239	110928.0198	67498.85674	52967.02508	20035.78721	57828.97177	57424.37388	215251.5	NA	42732.42923	41899.05111	101897.7448	102405.7533
P05627	186772.6752	191635.4703	269059.8423	200205.9795	207469.5981	239610.7368	745033.239	148965.9744	139352.3103	106017.629	202516.8265	134389.1681	101647.0174	116522.7312	122525.346	243512.509	137290.6281	72134.56219	52197.94342
P05784	5894005.688	33798639.66	25088527	51951544.64	13225261.35	30966723.29	41242708.77	6665950.356	48001378.31	4816575.295	6328989.706	38933351.13	32037655.26	24877031.67	9302103.615	4715525.692	6179363.571	6745734.922	6446827.134
P05977	4538288.23	6064978.118	8332615.194	13445016.73	4817084.243	6037471.889	10653429.95	2262019.19	8137185.634	2903678.793	4810820.836	4564935.42	6467979.458	8381081.151	3285605.405	3137107.05	2540954.301	2520720.916	3822190.081
P06151	12211072.14	11360098.33	10781013.61	4539037.648	11004962	9809592.88	7596749.625	9958889.796	9470000.522	6474418.931	7876733.295	8506937.222	12996407.32	14962937.87	2517541.804	11147581.66	9511276.409	13369005.67	8941729.275
P06537	480059.552	513007.9579	548496.6622	259144.6305	343738.0573	443822.7679	247494.4611	482819.9889	587721.2599	560024.4849	442934.6403	625184.9391	224452.9918	614960.223	326501.7034	307304.2984	437839.053	234770.9655	264085.3917
P06683	155194.0734	93684.28993	101265.9601	107479.894	207318.0385	123069.8637	90193.98322	161948.5633	99460.25882	246803.8687	159095.2252	113677.5986	189588.3661	171697.4171	124457.2393	308644.9677	148728.8772	198896.1062	160030.0091
P06684	108991.9916	95726.19719	47955.25839	74754.40058	129630.7296	105981.0126	157419.0366	65354.93904	92237.60466	81264.0616	117763.5706	70522.12024	121838.8	126076.9801	68186.55301	154035.9022	74156.51539	72738.71878	196868.7361
P06728	5345949.694	7548362.858	12090856.39	12046734.99	7790354.678	8583393.77	14609133.9	6325646.584	7956804.671	8348076.53	7117648.859	8419337.182	9913538.608	7903735.894	9536789.715	6570167.596	5862980.157	5857869.66	7095501.69
P06745	4028692.306	3990117.183	3274606.938	1204673.499	3803469.323	2940799.56	2449839.376	3172832.226	2805926.081	2432811.962	2395552.178	3192534.793	4453032.586	5076383.216	834635.5139	3225893.099	2699146.008	3265711.309	3103658.264
P06795	1490327.703	499384.2896	804085.2753	376575.5578	797427.2692	466199.8625	225112.1442	290212.0576	263280.0441	448945.0374	673467.5975	529111.0552	364834.3404	773091.8551	192631.4179	630871.2413	562771.9427	487081.8622	380516.4869
P06797	1346102.441	1070290.256	1491205.621	1946838.422	1689358.202	5071060.726	1550815.752	1591420.58	1172476.255	3325496.996	1597034.786	1625467.41	1994797.403	1367777.756	2432201.404	2170325.632	1651125.946	1377721.958	2065778.973
P06800	153136.4597	285718.6781	348304.3227	NA	223871.8182	201110.163	172552.9756	24090.80464	203981.807	NA	104925.1854	96856.05494	138293.8636	405116.494	NA	124154.4643	58683.68562	58469.39733	142007.834
P06801	54805599.38	10139591.9	18942341.67	3355876.176	27995078.77	13405058.07	5337952.769	35731896.05	14831323.57	28938690.67	34405255.57	17130674.5	9037036.719	12759805.91	10582209.62	39361814.87	32824779.29	61027980.08	36525367.35
P06802	122147.2585	127274.4108	139691.7093	149618.2974	206235.8839	122543.0138	258409.7317	98590.20648	68226.69392	117650.9827	168919.9466	131749.4869	172916.6957	152236.4182	174190.4242	158566.9502	148085.2347	122999.9548	179447.3335
P06837	9088.09525	46744.83305	47492.98465	40709.89726	61333.54926	51539.12298	21295.17259	41502.64731	64505.13403	22711.96732	10968.86867	43526.7079	48136.77852	57995.24562	34798.50823	12042.44637	17099.33714	33192.48564	50218.38826
P06869	331863.2883	121044.1949	105295.238	62186.85942	216523.5927	190969.0807	285010.7169	190332.9005	85630.75107	42291.98352	306507.4508	81136.42242	161958.4071	120695.8303	97066.59782	397264.2958	355983.7427	158070.6327	152313.7757
P06909	5115189.276	5144904.038	6599592.445	6593436.204	7857929.006	11638500.03	10316296.09	4884360.021	6984751.708	7023763.567	6102250.199	6385069.586	5581402.834	7160178.858	6635216.111	7655330.412	6545181.895	5123084.616	6716276.565
P07091	3422946.207	3915009.094	6337623.89	3979724.952	4730202.965	3522724.562	3899514.97	2672385.503	4830201.324	2128710.467	7521836.676	2842134.633	2286964.699	4305287.031	1536127.202	4143348.934	2827676.77	3908648.223	4790212.112
P07147	NA	208044.7099	264455.2412	252636.1668	207223.4344	205311.4537	204524.5032	250247.3832	94869.3629	161268.9468	NA	266264.2151	215729.2793	NA	307933.7658	244934.0722	255001.0776	231925.7145	NA
P07214	3605631.538	2347127.754	2639836.978	3796872.725	2451982.761	2847275.899	4056844.105	2782483.782	2364994.839	2118900.741	2947613.586	1576800.721	1853751.122	1973639.044	2826900.754	3541576.827	2916659.606	2469694.177	1546839.328
P07309	17980082.61	23846817.99	29219569.6	38614088.05	19886159.4	27537522.39	40343685.14	18316350.08	23249101.81	24328119.62	23068280.24	28810679.84	29921961.04	19369201.78	27948981.04	19434279.52	22740057.94	19288107.42	15967373.71
P07310	935463.3149	267523.7438	1561735.617	685752.8601	252728.9523	350284.5588	1494626.775	281056.8852	1533238.18	NA	461515.45	448920.0319	1420537.545	NA	535265.6572	NA	471843.3492	325654.6906	218072.4105
P07356	16730130.34	16805434.72	11587070.7	6141683.642	15445560.7	12469821.46	8934047.267	17315456.63	16635133.19	11084989.99	12125634.48	11582671.96	13500144.04	17625055.65	4469703.457	15488232.92	13149685.68	21737390.9	11875734.19
P07361	27702.11519	28344.00865	54789.81648	56375.81563	958232.9324	30658.61478	162102.9497	68431.78559	269135.4106	101544.3941	116505.6593	33093.7378	145019.7562	149915.7859	345880.3747	879319.268	58937.08896	59580.5556	326775.2968
P07607	54594.93435	26934.4176	NA	52186.34842	67467.56063	43286.69906	28429.82407	113193.0417	NA	84443.78607	85041.51084	45753.20892	101667.1668	39165.62757	57945.17161	108240.0583	103144.948	91942.63208	60977.40426
P07724	873043583.2	1070290256	1733022749	2065154570	1303219184	1330114289	2562217329	964861282.8	1072264609	1147737901	1182988730	1498934019	1501135419	1119925411	1098757652	912523277.2	921466695.8	916440236	1067818117
P07742	1048036.901	346775.9207	293191.1765	1032889.209	905682.3081	458844.7461	221444.1278	898116.7032	434106.8282	502686.6384	593524.1765	363735.8063	647504.1847	531831.4644	173181.274	1243004.68	1255646.678	1673677.046	1277389.896
P07759	33460260.68	21030264.68	33048340.79	60663915.49	32628746.98	31590214.36	61358362.36	21919566.49	27758625.87	29232982.44	46136560.47	41464018.96	22567404.96	27998135.28	33496107.05	37684745.07	39449057.04	33371487.44	24649633.16
P07901	15384027.9	11453983.44	10277227.93	9809484.206	13321796.1	10495433.06	10574765.38	12210900.05	11925185.84	11575476.27	13702952.79	17228007.88	18436763.88	11199254.11	6187179.01	15192279.43	14138383.85	15103914.8	15368597.19
P08003	21729939.41	24222358.43	23073384.27	33236081.36	25002501.38	28161013.46	30229669.37	21919566.49	25854604.6	21679493.69	29673300.65	26864012.28	24783846.52	19002013.12	24108663.04	25353349.43	27881288.43	23064086.12	25348205.76
P08030	3759471.817	3933786.117	3214152.656	2710515.373	4073766.635	3907210.723	3719710.246	4484002.642	4279037.273	3865031.907	4505215.414	4292401.962	5309385.007	3883020.073	3786980.256	4370246.614	4459028.753	5072057.877	5099579.977
P08032	208026.6712	453482.9203	1047874.22	197251.3026	196781.2701	144875.4248	211986.3993	174120.4285	114588.0084	521974.521	227480.8462	422706.2066	132330.6283	251143.2735	63039.03342	263102.6573	130531.8874	557514.0704	359525.3782
P08046	NA	NA	NA	NA	1605.131628	NA	117041.6381	23726.47943	NA	66311.97966	NA	NA	NA	NA	8666.210958	NA	15634.28418	NA	NA
P08071	229650.8455	1605435.384	1088177.075	2226494.77	699550.6818	20575205.41	2989253.551	320963.5079	2485248.814	134267.677	2365977.46	973333.7783	1742929.044	2047076.776	309332.2816	275244.6427	109741.5422	219622.1471	264415.7167
P08074	1076881.953	4243606.98	2277111.286	3796872.725	1052228.823	3148629.918	3899514.97	1221090.005	5671979.149	280445.3418	1330862.321	3572134.966	5319459.741	4121692.702	467919.2804	552593.5148	349835.0288	417166.0447	779569.0987
P08113	53074896.25	51073499.94	48867211.23	67332643.78	46819355.87	55906366.2	70123842.7	54448603.51	52911748.95	58465964.89	61318249.18	62390695.19	69213425.04	39931766.71	59631604.59	59683954.88	61200416.81	47046653.54	60077243.57
P08121	12787973.19	10984557.89	8151252.348	12261855.26	7114611.398	9030229.039	16856692.96	4744234.938	7185174.999	3394165.076	7995032.168	4292401.962	6921342.504	9023661.305	4352360.407	10457023.5	7751393.664	3990291.005	4570660.723
P08122	9999618.133	8984805.044	10982527.89	5205910.478	11101496.75	10391517.88	7349518.129	10309202.5	7235280.822	9064186.503	9256886.813	7212403.297	4956769.304	8674832.078	5952492.909	7931553.674	7286705.523	6796761.661	6656398.913
P08207	13653324.76	12486719.65	15516599.03	15165978.87	13707935.12	16626428.61	18317606.35	11710453.33	16534921.55	9181903.211	16266095.04	12848005.87	14104628.1	13677777.56	12481033.52	11048930.49	11468898.79	13777219.58	16266761.96
P08226	4855583.805	3276590.345	2418171.277	2667491.319	2625745.319	2649837.06	1696907.091	6025378.55	3367111.297	11575476.27	7738717.943	6404536.261	3636979.103	1661528.684	6443200.21	10358372.34	9086136.195	7735653.663	3642557.127
P08228	100957683.1	103273621.2	151135704.8	226951882.4	120668443	145481250.3	152834016.1	137122402.2	144304769.9	176575061.7	141958647.6	160600073.4	142053754.5	89685830.06	231485835.4	105556746.7	118643780.6	122464174.1	119755302.8
P08249	99996181.33	90505246.21	115870707	140903775.3	94217920.27	113267544.9	128110866.5	95585324.17	114241276.1	116735735.3	113369753.3	102200046.7	111829551.4	86931915.11	119476560.2	99637676.75	99858515.31	99808301.88	115763459.4
P08553	47628.46962	79405.30352	54143.76172	NA	41566.22414	18851.87608	72560.53385	NA	63653.8361	NA	50726.85249	43246.1931	19341.07203	46448.81463	NA	NA	NA	24135.9538	38853.90942
P08607	875282.9207	1173563.877	2005067.018	2334054.904	1003961.446	1756166.522	2697070.873	639874.1832	1032179.951	1167357.353	1173130.491	1927200.881	1067921.842	1367777.756	1064077.447	982929.6272	785639.341	824811.5205	642205.7745
P08730	NA	274684.3611	492543.2015	369026.9876	NA	1569119.2	383190.8394	NA	366861.8075	NA	3726414.5	221890.9014	195215.1052	475146.7151	NA	298429.6395	NA	205471.4118	NA
P08752	4970964.014	6750339.422	6801106.718	3377388.203	5531441.426	6463524.122	5911080.33	2942626.734	6954688.214	1628414.458	2099804.996	5723202.616	6981790.91	9363310.815	900238.8129	2446548.894	1937848.416	2806470.656	4890008.197
P08775	709045.0383	494631.8253	320629.36	142249.3526	655639.9181	375400.8575	226857.3738	478095.7719	360726.8506	315148.2273	366415.9718	401266.5834	457609.5467	590441.2003	197854.2504	602514.9504	470581.7704	627675.8368	647436.0874
P08905	659203.6724	591778.5042	969559.7283	1860790.315	617944.0618	1101500.895	1258633.074	1381232.957	905765.9663	500682.5115	1537885.349	504945.1242	629316.2667	882844.5454	1205433.152	1233139.564	1117228.934	812237.5114	1187573.419
P09041	377107.7144	515777.5686	548939.9936	516424.1682	440770.9311	628487.3147	549541.6757	327379.2348	536945.0211	417306.7102	162205.4997	697866.6924	484296.5105	469810.5459	364437.6447	375168.4078	264340.3205	380398.2175	263208.1841
P09055	5288259.59	6121309.184	5340128.238	3065463.814	5685897.033	5237325.012	4955867.729	4443966.904	5090751.603	4100465.323	4505215.414	4730402.163	4251537.899	6682833.601	2581547.104	3906586.138	3371460.765	4092344.484	5179416.846
P09103	59132357.23	66470658.01	66298195.86	100461165	58113922.14	80430348.4	92599433.3	57151015.81	70448786.95	65627064.62	66641698.46	64337362.75	66493246.76	59209171.33	70405830.11	59979908.38	61892505.53	57864322.25	62272757.45
P09242	824070.4534	566773.1439	420396.0539	258183.0429	533199.097	1163850.003	352961.17	682776.4799	388073.6066	289332.9533	801425.5734	180770.4693	395045.4463	482558.4182	440149.5142	868457.7747	707192.0733	742594.1767	430028.3188
P09405	29229653.01	27038911.73	33652883.61	28503435.47	32049538.45	40111259.02	34050519.77	39435201.81	31867303.34	32764483.68	38742880.91	28226679.57	28712992.92	28365323.94	42990226.57	36402279.92	41030974.11	38065947.44	33431688.7
P09411	19806935.92	25348979.75	26700641.19	27427834.13	20754972.19	31070638.47	30903937.09	20318136.97	34071959.55	19030867.77	21786709.11	28810679.84	23675625.74	22123116.73	18774888.03	19532930.69	20367182.33	22757925.68	18063091.5
P09450	157743.9761	NA	59388.5737	NA	27529.49165	39185.27086	700958.6059	67249.12989	NA	NA	34444.39278	NA	NA	26196.34053	11979.01862	336968.7037	107088.865	9380.929225	NA
P09470	243352.2453	305901.1602	366089.9724	300953.2545	266138.595	329035.983	309132.6446	135412.8762	214362.7314	191865.4811	194882.6059	265762.9482	335449.3627	364257.5759	151394.9366	180550.3759	182528.5129	120190.4226	193595.4245
P09528	2538364.603	3332921.411	5027781.114	8755394.894	3369062.928	3595465.187	4438929.145	4053618.46	6954688.214	5159915.693	12224216.88	9110404.165	4604153.602	2258210.255	15147921.02	4163079.167	4330497.991	7235591.619	3981863.818
P09541	266317.7144	731768.7143	595462.5862	1333745.66	455014.6341	404508.5383	855496.2718	370289.5387	506136.9549	507808.2962	318704.0647	485199.1018	784015.8278	738610.0861	488415.911	299080.7372	217613.4562	144776.1261	513854.0369
P09581	245056.9879	381350.9902	553293.7094	541606.1467	465606.4273	507760.7382	707495.6314	332132.4778	477887.2919	305091.2965	398635.6557	424721.0075	496664.2544	504694.3865	490844.9122	333067.0501	265106.5616	476738.7422	452028.3659
P09602	4067152.375	3877455.05	3728014.053	7755085.65	3832429.749	5455546.888	5956031.511	6225557.239	2725756.764	5346300.481	6496579.776	4526002.069	6629175.208	3148642.754	9654132.765	4044697.769	5210439.363	3357559.439	5798152.577
P09671	15864778.77	14176651.64	19748398.77	28718555.73	15252491.19	14963785.75	21913700.84	16514741.87	16835556.48	39925583.41	19223566.86	27837346.06	22869646.99	12392617.25	23468610.04	16474744.57	16807868.91	18063465.68	18462275.85
P09803	163548.5621	1642989.428	1138555.643	1570377.954	533407.6121	1413246.432	1685669.296	194240.3885	2294846.687	180516.6095	133972.4879	1372400.627	1208968.123	1450395.205	621505.3318	129922.5979	100472.4969	219680.3176	142700.4188
P09813	16249379.47	14833847.41	27405941.14	32590720.55	23264875.81	26290540.24	48996787.53	15814116.46	19541270.92	29821565.98	23659774.6	29589346.86	18638258.56	18818418.79	27842305.54	21999209.82	20169442.7	20206588.72	8163319.807
P09925	236096.7531	188880.8812	NA	NA	242579.2882	NA	123521.3509	360208.5399	105656.1444	332586.9766	263267.2411	NA	213708.2876	96548.5861	66193.21461	439504.7517	483911.3991	475109.9687	281513.7801
P09926	172435.7227	71533.60034	168583.8182	217497.3466	107842.8355	168126.4461	156207.6023	157892.943	100557.3759	162165.5557	123721.8905	119904.0148	154256.2727	187797.7219	252857.2051	183974.5578	202995.5538	166730.8909	82899.4108
P0C0A3	245845.4193	383462.4663	124023.9745	183353.4577	263396.0427	220038.3128	151751.8164	307667.6393	398531.6939	283525.5957	206620.8116	130748.8998	228486.9155	230047.367	235677.1158	215942.4678	282457.2258	127867.9058	286534.5211
P0C5E4	652138.5576	492112.8878	583692.1375	557902.5826	618995.3253	1267765.182	904844.8023	385181.8323	643409.8736	545022.4714	371877.4364	599361.4207	468982.9143	716539.2937	664083.7909	453420.485	645651.5443	673511.1155	448417.7435
P0C605	134342.9466	306226.9416	177162.2808	91340.4959	139178.9821	139809.5599	205732.5662	95831.1436	248629.1015	30091.03915	58557.25206	99290.75206	342331.4137	380414.7949	NA	203311.1727	55872.02576	NA	157095.0062
P0C673	102074.9481	NA	99981.40737	NA	189249.6285	64449.85654	NA	200790.2353	15427.18201	203724.4585	219576.5098	NA	157062.0862	212217.6037	285392.1659	163697.7973	147503.8802	664391.6167	148095.3952
P0C6A2	165573.4848	127772.0018	207901.268	104817.3504	51251.36298	174064.1594	162908.6996	166898.9823	120695.9082	254832.1481	233116.8017	111609.2644	228731.7315	144003.1305	298962.3562	196907.7255	233927.9648	73063.24884	135418.2984
P0C7N9	54706.27625	62624.84224	NA	NA	NA	NA	76347.67087	78076.7952	55505.12613	100557.5357	57828.82675	41969.66585	149214.8756	NA	157062.6059	181342.5447	121875.8349	161544.5331	107328.6942
P0C7T6	304185.4991	374811.8923	486797.022	439178.7825	311188.4689	382328.8825	446273.0796	393797.5231	329344.5716	479792.7007	508303.6401	358297.7905	430385.5995	331879.7979	501478.326	273997.692	376414.2017	188469.3023	272232.7441
P0CG14	722495.4862	1013959.19	1511357.048	1839278.289	617117.7243	1070326.342	1618242.524	993119.5074	1000320.665	1030021.194	1922356.686	1508667.356	1480985.951	927151.365	2080172.253	1016107.001	998585.1531	924515.7278	513926.888
P0CL69	391322.5561	466959.1891	471810.4055	663959.0258	437086.1995	422720.7125	534173.9906	229494.8584	452664.0207	363562.1663	555749.3747	452632.3269	502452.1893	424709.6809	391009.4451	279261.7182	398775.5883	327764.136	312747.959
P0CW02	437995.7738	409017.9933	680770.631	361893.5995	413876.3485	391494.2013	409280.505	370834.0247	467004.3072	423815.4632	411253.2163	338676.3548	523187.0001	478428.4638	304371.8709	472017.2162	354440.3849	316212.7028	228368.3726
P0DJE0	41011.60692	32528.18635	NA	NA	18541.52681	11317.71387	2789.456788	36018.25167	30331.05881	69303.94598	15135.65072	23558.6681	20986.57839	24641.84734	26824.0879	58206.35773	63498.3491	48557.55529	8829.378842
P0DJF2	112361.0938	47725.74468	66978.20577	NA	65424.59562	NA	NA	78008.53426	NA	128532.9113	91289.66298	96349.72671	NA	12900.80636	NA	118759.2321	89551.63349	99090.35566	75419.59439
P0DN34	526863.5339	569314.6139	172238.2795	146617.3696	283143.192	376617.7043	155659.1979	588733.5326	518337.7227	516047.4848	477904.773	338580.9681	543437.2161	497809.5992	610217.9971	762683.9955	704735.1583	773986.8471	356315.9361
P0DOV1	2596054.708	2872884.371	4554222.573	3065463.814	3446290.731	2649837.06	4596258.279	2492224.683	3727873.221	1667653.361	2878605.91	2443067.784	2992196.104	3332237.084	1162762.952	2446548.894	1710447.837	2388051.395	2894086.484
P0DOV2	715723.6294	672412.6699	947278.2951	418224.9928	1409407.414	650119.3375	422584.9308	1191063.202	786216.4793	1177167.078	716655.5585	713181.126	480701.8453	1101565.978	331222.0943	773381.7279	684357.1003	837416.1456	730196.9812
P0DP26	57113203.57	71258798.63	77179966.61	140903775.3	70663440.21	81781245.73	111254173.5	63857001.91	95802333.32	66313745.41	64670050.58	80494703.46	86138978.76	73162340.39	104648665.7	57217675.76	57937712.85	62354675.3	66663785.22
P10107	5519020.008	11078443	7335119.542	4797181.969	10232683.96	7398760.732	7169713.404	7426629.376	13027513.95	5012769.808	4495357.174	8896270.734	6659399.411	9546905.144	1802815.953	5406083.847	4755638.205	8858241.925	4700395.635
P10126	276912502.2	191525624.8	175317417.6	190381436.9	217203197.4	200556295.1	201156535.9	208185836.9	220465620.6	194232567.9	253356753	174226746.3	217614262.1	184512301.3	169614045.3	318643263.3	270903299	302078296.1	244500409.9
P10166	4980579.032	2572452.019	8100873.78	2936391.654	6718818.905	5923165.192	4236648.83	1451295.498	4289058.437	3286258.094	3539107.951	1917467.543	2428010.98	2331647.987	2613549.754	2722772.157	3282477.929	2908524.134	9390811.661
P10287	207019.0174	209072.7519	106736.065	21721.76903	222257.7571	157396.1647	101180.0519	128005.2638	84274.8875	174222.6895	69798.79964	100596.966	101004.2493	185271.4639	NA	177234.7102	106004.2631	144628.1485	204815.4984
P10404	326063.5098	239569.4522	83493.50954	251002.3283	230197.7406	299229.9923	193842.9788	253082.9143	221114.9921	211690.9367	466871.4315	68516.46866	232297.18	197391.4436	390609.4119	366912.2918	390182.8125	269352.8071	231324.3327
P10493	8691975.762	15866583.62	17531741.76	15596219.41	10618822.98	15171616.11	19778519.73	6756030.766	18438942.82	7180719.178	8478085.899	13529339.52	12089681.23	15880909.52	8064667.813	5376488.498	5942076.01	5327191.573	9510566.963
P10518	3230645.858	5051018.928	6539138.163	4958522.17	4430945.226	7419543.767	13148220.51	2732439.11	6373460.669	2599577.298	2513851.051	8954670.76	6135513.224	6453340.689	900686.85	2732637.273	2283892.776	2214560.481	3772292.038
P10605	52978746.07	82337241.63	78489809.38	154886592.7	59368873.94	116385000.3	143843779.9	81172458.54	102215878.6	41495139.51	84879441.38	59568027.23	80396380.18	65084189.88	73392744.12	58006885.08	58333192.11	61232087.04	70855220.82
P10630	1384562.511	1201729.41	508801.3731	410844.2164	984654.4947	765253.199	667284.5522	1451295.498	1152433.926	2207188.272	858964.1736	1255600.574	1934348.997	1046487.679	553726.9193	1963158.185	1779656.709	2255381.873	1387165.591
P10637	354345.1221	343287.15	306119.3247	512197.0549	404259.5563	391233.3742	311561.1321	359841.212	469674.9476	928769.1292	388318.0223	382229.1481	462848.4085	330459.6958	502731.7632	265476.2044	233731.2138	410732.5934	409012.2612
P10639	82881450.3	82055586.3	100152593.7	119391748.6	81378797.94	104954330.6	107096189.2	81372637.23	103217995.1	81322625.66	86062430.11	101226712.9	85030757.98	76650632.65	109875765.2	86911676.45	90762492.14	85010547.51	95105669.63
P10649	52882595.9	58678193.86	25088527	47434019.02	35524789.61	42605223.31	34162897.72	73865936.38	71851749.99	67098523.46	52051504.12	56356025.76	99840617.49	48193511.55	53657776.59	86911676.45	71977226.88	59395124.43	39319657.75
P10711	4759433.631	4628535.932	5309901.097	6066391.549	5068074.605	6047863.407	5113196.863	5454869.285	5581788.667	6189936.887	5855794.214	6239069.519	4674676.742	4718374.273	6453867.76	5346893.148	5853093.175	5072057.877	5169437.237
P10761	80669996.29	67785049.55	80101923.57	162415802.1	81378797.94	116385000.3	92487055.35	107095598.8	89789634.58	115754762.7	124213816.7	93440042.72	123919232.6	59576359.99	251754180.4	72311304.02	109745497	60415659.21	153685971.9
P10810	60536.63053	180445.3041	117587.6087	40633.63712	124972.9277	736913.4514	117564.1956	225362.1694	201558.6894	26929.56076	164315.163	68302.33522	115943.0654	133857.7078	48861.43275	69192.05283	57728.10883	92639.14707	122119.4721
P10833	851560.7497	1699320.494	1682644.181	1118625.392	1351486.561	1402854.914	1483388.98	953271.9375	1503174.686	921428.5115	956374.4231	958668.5583	1390313.341	1927740.462	1472121.902	570645.6915	630663.8687	1367516.611	1596737.371
P10852	6845892.414	3229647.79	2730518.401	780729.5339	3658667.191	3533116.08	1371011.027	2692403.372	1914042.434	1549936.653	3302510.205	1868800.854	2438085.715	3304697.935	1237435.802	4567548.944	3213269.057	2459488.829	3632577.518
P10922	2288374.15	3107597.147	2619685.551	6087903.575	2973270.435	2493964.292	7225902.38	897199.8849	2655608.612	662520.4224	2040655.559	6258536.194	2800776.152	2891610.693	10582209.62	578145.1531	604848.9594	848362.4017	7943768.419
P10923	89995.4094	NA	NA	35375.34486	72364.96179	200380.6785	124459.7068	31774.16318	NA	NA	58713.70232	NA	15474.18749	NA	27500.73059	178026.879	55461.71601	NA	22803.30578
P11031	20191536.62	16429894.28	23577169.96	30977318.55	22009924	27745352.74	27083086.68	27824837.82	23950583.33	24033827.85	30659124.59	21121342.99	23474131.05	20195376.27	38509855.56	23380326.13	27584678.98	24084620.9	23152691.87
P11087	25479796.21	69474981.53	38186954.76	47756699.42	23940619.09	46761830.47	55964220.61	8517603.233	59124870.98	4914672.552	14393029.55	28032012.81	27907014.17	46357568.25	13121086.52	12627349.13	11963247.87	10205347.84	14769820.68
P11103	3528711.399	2675725.64	1944612.736	1050772.157	3986885.356	2753752.239	1067434.349	2642358.7	2815947.245	3060634.404	2158954.432	2180267.663	2397786.777	3111923.888	1333443.752	4015102.42	4172306.283	4531174.441	5119539.194
P11152	98830.84122	105858.2783	329789.1913	140173.442	212209.4545	104545.9439	162010.7998	83024.11142	68887.18888	47424.92247	171372.6766	110157.0504	70921.79775	109023.8208	26368.37016	17057.97026	57973.80033	4515.396973	233711.455
P11157	244475.2793	62485.79839	378338.0099	NA	171400.3524	182737.9594	137068.5131	148998.003	NA	205754.0907	392869.5714	198572.7441	166989.7295	127067.4715	39015.60411	268858.9528	317458.1298	113113.0139	246707.8993
P11214	29539.92962	264656.4925	250424.8099	260694.572	52002.69298	242709.4874	296047.3557	37856.99302	270854.0403	NA	9407.570003	303674.2988	400617.7819	348740.1832	NA	32319.70011	NA	NA	NA
P11276	8499675.413	11172328.11	9642457.969	4076529.072	12163379.05	8448304.038	9833070.891	8317424.543	7876635.355	6386131.4	5481181.116	6793869.772	3546306.494	9914093.804	3018916.655	7971014.14	6367216.224	7664216.228	5618519.623
P11352	25768246.73	44032116.67	46952825.64	83466663.86	31856468.94	47281406.36	74281826.96	27924927.17	57321061.36	38846513.58	38151386.55	40880018.69	49063956.32	46632959.74	42136822.57	23873581.95	26398241.18	29901669.17	33731076.95
P11404	21922239.75	11829523.88	13501456.3	27642954.4	17472790.54	17561665.22	20789921.31	22820370.59	18138307.88	20011840.33	20800885.17	7738003.537	20753952.78	8472878.316	38616531.06	24860093.6	18587525.62	10919722.19	29839029.61
P11438	4644053.422	4206052.936	5753232.498	8508006.587	5531441.426	5559462.067	6135836.236	6986236.259	4699926.185	6935476.036	6506438.016	5110002.336	5450431.288	4681655.407	8566042.664	5001614.071	5773997.321	5949717.791	4361088.943
P11440	485924.7127	213969.7992	191932.2694	139741.0503	359519.559	259200.8263	125102.5087	645931.5904	151241.42	601382.2882	611202.9573	172042.5853	520617.9428	296801.3473	504526.0451	796189.8772	1127115.915	704771.1165	384772.7899
P11499	78650842.63	48256946.63	44635411.5	46035737.28	62071847.07	47177491.18	48772031.62	67760486.35	43992912.48	64449897.54	72260894.93	66186696.92	78079191.28	46541162.58	40430014.56	87010327.62	77513936.64	88378312.29	73350122.96
P11531	1326872.406	2159357.534	1350145.63	814997.1169	1776239.481	1423637.95	891544.8715	916665.2606	2184613.877	881060.5095	730525.1156	1849334.179	812874.9043	2496882.884	1130760.302	1124623.282	1057907.043	1091972.219	1936044.062
P11627	43257.09809	190691.925	134498.6865	253723.5997	62949.34798	134777.9869	288996.7629	59003.26923	166099.8007	63377.00784	25132.20124	122426.896	192834.4455	125932.8586	64366.07664	14959.75863	44686.88334	11627.66717	89060.12256
P11672	NA	92283.80574	NA	143350.7684	65816.04405	12365906.28	1460913.39	734701.8311	785952.9227	NA	1794199.574	NA	120711.4372	142337.9299	NA	95958.67885	NA	89349.14703	36904.39288
P11679	11634171.1	96701663.48	63376238.9	117240545.9	26547057.45	74818928.75	99004976.63	14813223.01	144304769.9	9015137.875	19519314.05	100253379.2	90068125.16	69949439.62	18988239.03	10457023.5	12556466.78	15205968.28	13771859.82
P11680	768506.2291	1004570.679	1340069.916	1936082.409	903693.6922	1278156.699	2112705.517	625169.0567	919933.8888	1079069.822	950658.6159	1138800.521	1098146.045	1028128.246	1354778.852	1006241.884	840885.8174	1142998.958	1067818.117
P11688	3124880.667	3464360.566	2589458.41	1290721.606	2538864.04	2691403.131	2854400.007	1721536.729	2615523.954	917328.0462	2346260.981	1323733.938	1611957.497	3414854.532	1312108.652	1795451.205	1700560.855	1867578.655	2055799.365
P11835	135316.9479	197937.9778	152588.6228	160061.3108	152076.0253	150894.192	134681.6054	174329.6152	284781.4548	91663.44986	222544.8257	157731.6588	179635.536	271636.9905	126066.9726	224174.9076	174833.475	185780.1932	245791.7712
P11859	198483.7664	184279.572	175969.3163	263691.1973	323639.5215	220803.1286	299682.7825	313854.1617	205439.8865	333840.6595	313305.6928	304912.3794	425733.0871	246068.7262	532231.806	377447.2498	391461.1992	377485.6113	244823.7492
P11881	400618.355	424821.6739	192253.6847	280786.805	261000.0501	394264.5799	166273.2955	241641.7013	236400.2744	132999.2794	183916.3004	472120.4158	336807.4369	551582.5424	NA	139497.68	128586.1294	198176.6292	257463.9214
P11930	917698.6087	402128.7039	525081.7112	NA	805943.5653	396508.1086	205585.3511	1100982.792	332072.3326	1000592.017	972513.3469	510521.3534	389412.6623	366110.0427	389709.0707	917429.1996	820500.8385	1377721.958	905093.6132
P11983	7028577.746	3717850.363	3345136.934	1527353.901	5599015.754	4416395.1	2831924.417	5615012.237	3918275.348	5022579.534	6141683.157	4905602.243	4100416.884	3818762.058	2346861.004	7448162.965	6100267.718	8000992.707	8213217.85
P12023	630232.6634	576264.9286	729966.3105	672697.211	691620.3517	755662.8671	713234.7735	820073.0376	701469.4947	569673.331	537649.6472	511849.954	444409.6297	590404.4814	731222.1505	669702.3129	596964.0915	572299.5783	396658.5037
P12025	331545.9927	509908.8104	254437.9667	1828522.275	383373.2968	334541.4092	1438437.799	302324.8701	156573.6816	211004.2559	171838.9713	159928.4731	1047772.373	337211.3772	639144.1258	306182.6346	274858.0917	360331.4421	435385.3727
P12032	115159.0638	143122.2174	158980.6555	53945.81709	184346.6284	98291.28934	129841.4869	164255.6227	251228.5916	61103.21153	62699.68427	153481.1102	238079.07	118701.0779	40839.43513	111276.5412	64928.79762	60615.27582	59865.57607
P12246	391420.6293	338838.8734	419563.7999	509217.6392	1496288.693	404121.9738	558591.4723	480275.7178	575564.5852	781601.663	1321004.082	511071.287	828321.487	708061.8256	961985.7927	1321925.612	425815.4946	528751.318	1067818.117
P12265	1211492.197	888873.2411	1068025.648	1807010.248	1563863.021	1610685.272	1224919.688	2021804.763	1513195.851	1500888.025	1971647.883	1168000.534	1571658.56	907269.017	3093589.505	1568553.525	2046605.215	2194149.786	2405085.664
P12367	1951848.539	4337492.09	3959755.467	5023058.25	2461636.237	3626639.741	5843653.558	1581411.646	5150878.591	1893277.051	2267395.066	3435868.237	4019819.009	4360365.33	1738810.653	1390981.428	1502821.221	1469570.089	2095717.799
P12382	570568.5957	775564.2405	550255.8818	208432.1786	512196.9958	590172.7491	339519.6431	338214.9073	531067.6081	233627.4452	305215.0357	558659.5221	821660.0727	973049.9474	67936.93234	362734.415	308378.9145	261637.5642	453696.9565
P12399	188309.155	171543.1179	305405.9642	402853.5741	212782.8709	319351.0884	274394.3717	136910.2128	205293.5775	115302.5343	120083.2143	246394.5793	217588.0678	232942.6496	378735.362	141816.9689	232373.7312	211825.2614	NA
P12658	173948.1649	21969115.78	24080955.64	49047421.03	474711.5854	13508973.25	35061921.35	538743.9094	27758625.87	297222.9156	1232279.927	11874672.1	25992814.64	21296942.25	829209.9979	221792.4819	286543.5153	231706.2995	269629.0642
P12710	188357.2301	594371.6109	254816.8135	170302.1111	137070.6631	217320.9309	413015.9481	125268.8211	349069.2298	NA	96026.94135	NA	171643.2493	NA	82339.61832	83666.34907	134427.3582	434057.9365	216819.9696
P12787	35479414.34	39807286.72	44937682.91	52919585.85	37745088.96	47385321.54	41467464.67	37633593.6	49504552.99	41004653.23	41798935.13	39420018.02	39089969.31	33230573.68	58991551.59	38473954.39	39745666.49	40923444.84	40118026.44
P12804	2067228.749	2957380.971	3052941.238	3872164.818	1834160.333	4447569.653	3641045.678	1441286.563	6072825.732	1991374.307	2011080.841	3309334.846	3203765.526	3277158.785	1877488.803	1716530.273	1749995.763	1002037.591	1496941.285
P12815	877946.2806	1070290.256	492324.5585	440493.1673	805037.1039	613783.3169	401047.6961	1050938.119	953923.6748	1118308.724	686018.1221	878426.9216	1410462.81	917971.6485	843997.3557	1351520.962	1324855.55	1561418.22	746001.6873
P12849	278358.6008	471591.4804	302040.6758	344633.4248	306100.122	375419.5623	527169.4728	321125.6526	623883.6344	264674.2459	220077.3084	280814.5817	268843.2789	429725.478	195672.7365	437117.3935	304193.7551	113179.3486	422109.4994
P12960	NA	64843.44128	NA	11664.78895	NA	36882.82225	74083.59225	NA	56408.13327	NA	NA	NA	44947.11762	59376.97655	NA	NA	NA	NA	6852.697814
P12970	2365294.289	3267201.834	2942108.388	13122336.33	2828468.303	2348483.041	11574929.16	1821626.073	1833873.117	1147737.901	3115203.656	1245867.236	13500144.04	2111334.792	13014411.02	1963158.185	1779656.709	1142998.958	3193474.741
P13020	27018199	68911670.87	67708795.77	76475255.16	38903506.01	62141276.93	86643401.79	29826624.72	83175665.96	29625371.47	33715178.81	73000033.37	66493246.76	60677925.97	32216001.05	26635814.58	25706152.46	26738011.34	36525367.35
P13439	1259567.284	551821.0013	496233.9354	183528.7808	1641090.824	613195.157	176769.3964	1541375.908	612435.456	946271.6417	972944.1519	518109.4635	720323.3571	635750.4449	393406.4436	1588283.758	1443499.33	2306408.612	1806309.15
P13595	616082.2422	2168746.045	1753174.176	1785498.222	678495.4865	1485987.057	2067754.336	307968.9082	1683555.648	268400.9607	589270.3462	1314000.601	1823526.919	2120514.508	233873.2331	318662.9935	349378.2502	286013.0375	446971.6983
P13597	378685.5387	301358.0598	444194.8895	296819.7185	307315.4945	365623.4784	264145.5024	208720.314	317244.0154	153984.2445	246195.7279	237966.4821	333225.8688	519339.7062	175403.3247	260825.7884	201917.8728	175205.4117	275229.6206
P13634	1211492.197	3032489.059	4896796.837	6518144.111	1650744.3	1205416.074	4461404.736	1311170.415	2375016.004	4129894.5	6358564.424	3650001.669	5853420.662	1119925.411	2229517.954	1677069.807	1038133.08	3520845.005	2055799.365
P13705	7171.726125	NA	NA	NA	NA	NA	NA	29462.39959	NA	55045.11736	NA	40484.55317	NA	31187.35238	NA	NA	NA	16418.36361	20937.01918
P13707	971116.761	1427053.675	4372859.727	977404.3142	2065843.744	1101500.895	2584692.92	99886.56367	1783767.294	77245.70368	1074548.097	1615734.072	1319790.201	1294340.024	67609.97193	107310.7644	NA	97709.26593	2574739.01
P13808	52253.86991	195935.4084	182454.0456	151180.0705	137962.6442	243834.8888	244715.3543	35751.41347	353251.0618	58059.15557	67591.24408	187352.1523	162527.6296	127829.388	41131.93936	16803.05565	29163.23448	45841.70812	118188.5042
P13864	800960.759	443273.8535	390513.5023	230448.6624	764222.2098	880737.2546	253139.2057	596753.6918	502635.56	723851.8081	823772.2306	381953.6946	433843.2483	663511.7435	313551.2976	996376.7675	1107341.952	729358.861	908792.0561
P14069	21345338.71	39337861.17	27002912.6	27105153.73	37841623.72	32837196.51	35511433.16	26023229.62	48702859.83	11477379.01	35193914.72	37473350.46	27705519.49	34056748.16	14081166.02	19434279.52	19872833.25	44495316.58	25547797.93
P14094	412449.6339	756427.6385	847736.2896	177078.3995	351477.2486	518507.646	535959.6763	161175.8735	477445.3586	106586.5931	206173.2475	540150.6069	489624.03	1175003.71	25059.3551	143316.4666	148806.9844	160892.4114	326974.8889
P14106	293489.7537	341893.8949	475189.7999	373747.8019	352152.9919	382659.3328	469843.2314	305194.4316	397717.9754	218418.4465	558241.5377	317381.7584	333386.0571	329157.094	230488.4194	441757.9443	295327.1099	459821.3371	461997.9949
P14115	6143996.142	2337739.243	5239371.101	20221305.16	4865351.621	4696966.082	16969070.91	13311882.84	2936201.22	8161691.743	9956821.812	2968668.024	23977867.77	1991998.477	25602120.04	14107116.61	13841774.4	11429989.58	5448866.277
P14131	3519096.382	3041877.57	2085672.727	3409656.243	2693319.647	2390049.113	2989253.551	3052725.013	2214677.371	2530909.218	3844713.373	1635200.748	6508278.395	2524422.033	5931157.809	4024967.536	4053662.503	2847292.047	2285330.362
P14142	NA	23034.6179	26871.52529	NA	NA	4494.653621	6743.947053	NA	5839.70338	NA	NA	NA	NA	31300.53828	NA	NA	NA	NA	NA
P14148	3038345.51	2093637.957	1602038.471	5646907.027	1853467.284	1735383.486	5034532.296	4694190.266	1232603.243	1667653.361	3874288.091	1216667.223	12291175.92	1918560.745	7179261.161	3255488.448	2748580.917	2275792.568	1886146.019
P14152	40286923.06	44595427.34	46751311.36	41733331.93	42185687.66	33460687.58	36522834.74	52446816.61	44995028.93	44928543.49	46235142.87	53241357.67	65183531.3	37177851.76	37656451.56	43899768.47	41228713.75	52047273.98	53291109.74
P14206	74804835.65	66189002.68	70529995.59	47111338.62	63712937.89	66401799.26	68550551.35	69462005.21	62932913.52	65234675.59	74528290	58594693.45	69918656.45	57832213.86	67738942.61	78526327.42	73559143.95	71437434.88	59478467.05
P14211	110572700.5	142705367.5	145090276.6	234481091.8	109084272.4	172499196.8	207899213.1	111099172.6	166351331.9	134393241.4	122242168.8	136266729	152128488.8	123008200.9	149345700.2	116408374.8	118643780.6	100114462.3	111771615.9
P14231	337637.1063	199417.6071	196733.347	96667.94933	250793.4305	162156.5191	162405.2464	212108.3384	85348.25444	181655.5187	194694.3136	169671.5442	212985.9292	190855.4854	188783.6326	230422.4859	163125.3113	144113.799	274322.4741
P14483	541202.4094	1117232.811	1168782.784	1008234.275	1003961.446	629409.0423	745719.8683	528514.7783	1052222.28	342599.7636	545206.9735	615126.5079	1037697.639	1211722.576	1525459.652	439534.347	894954.7543	744305.6135	854767.4451
P14576	439996.6589	349162.4802	229495.5375	214619.0375	402792.228	258556.5522	215737.5753	452293.7397	256997.7761	375111.1563	357410.4701	267594.7623	483231.6111	335045.8821	219835.804	534090.5023	446194.5413	597498.6232	352426.8826
P14602	15191727.55	32859788.56	26700641.19	43561854.2	11004962	26810116.13	43377889.87	4544056.249	41387409.69	3502072.058	9424476.883	25112011.48	27705519.49	26529380.64	8246016.163	6639223.411	7158174.761	4163781.919	10378792.91
P14685	573993.4649	468932.6541	307352.5921	152864.4622	518297.9923	362291.9577	185229.2087	322643.0071	261129.5022	236096.5531	294873.7425	303950.7256	540796.6282	635458.5299	88359.53014	437823.7358	350547.8802	280053.1144	384818.6961
P14733	52401845.03	49383567.95	52494468.15	47541579.16	58403526.4	60374718.89	48659653.67	67660397.01	64135453.27	65430870.1	62402655.51	65505363.28	52892355.38	51039223.66	86407155.14	54554094.3	63672162.24	61334140.52	67861338.25
P14824	12499522.67	17838170.93	12393127.8	3398900.229	11777240.03	11534584.85	9844308.686	8417513.888	17035979.77	5993742.374	6427572.1	11972005.47	7505677.097	15972706.68	932600.9594	8148586.237	6238685.462	9184813.056	12674102.88
P14847	14377.62402	NA	NA	46988.61251	14287.04711	9174.504873	15489.16565	30251.60407	NA	109955.2529	23785.17141	70991.75379	55223.34667	13729.00038	35221.15657	78934.44729	44741.45948	35340.71136	NA
P14869	5038269.136	3877455.05	1964764.163	2430859.025	3272528.173	2597879.47	2146418.903	5635030.106	3166688.005	4640000.234	3627832.106	2676667.89	7364630.816	3488292.264	3584296.806	7803307.159	7454784.213	7021279.314	2834208.833
P14873	3336411.05	4647312.954	4040361.176	4076529.072	5840352.64	4998320.101	4416453.554	5164610.186	4609735.704	5807357.586	3982728.725	6355869.572	4322061.04	4185950.717	4064336.556	3679688.458	4320611.009	5194522.051	4969845.066
P14901	2576824.673	1126621.322	1551659.903	1785498.222	2017576.367	2358874.559	1157492.916	3342984.112	1593365.167	2511289.767	2967330.065	1498934.019	1108220.779	945510.798	3146927.255	3285083.798	3282477.929	2959550.874	1606716.979
P15066	771052.2857	322478.4541	524678.6826	611798.8145	391808.5036	718478.8987	668698.2669	540207.2156	539328.0541	339908.9558	948105.3319	367005.2344	305824.6063	366012.7377	690631.0559	740520.0383	839628.1933	585454.2717	202591.0437
P15089	89246.78414	627357.2055	116630.4159	116091.8037	175442.2626	95478.72111	NA	NA	210394.3502	95206.33038	NA	75750.09063	NA	237735.3796	NA	127243.2323	NA	NA	180383.4208
P15105	9807317.785	5407782.346	14710541.94	3323608.136	4488866.079	6505090.194	6798866.159	3473100.261	7105005.683	1049640.645	8034465.125	6803603.11	3576530.697	3800402.625	1920159.003	4153214.051	4399706.863	4102549.832	6117500.051
P15116	884765.2509	531805.6347	920272.3598	995225.9528	1283912.233	1008497.85	467012.4308	1511349.105	631454.6242	1226215.707	985823.9417	681125.3514	734150.93	1018948.53	1930826.553	975195.3758	906752.8896	1939016.09	1227491.854
P15208	217244.5885	167389.6406	238275.5144	31730.56216	287320.2508	215558.5295	122794.2655	239564.8474	206711.5722	204555.3422	139288.0506	193701.2086	168515.0442	174756.0987	120137.9483	192175.4291	166417.6762	294717.1787	306935.8349
P15306	80302.99107	117642.7373	91002.5359	NA	156295.5594	99736.43773	108227.2733	72725.41829	82551.54783	42171.3239	NA	88303.8577	77413.04984	167081.8557	NA	67891.63317	20597.64788	45452.27205	163175.5817
P15307	159029.5039	186214.5441	212161.2797	34919.93525	156816.8471	117491.6969	69393.27362	202550.8068	108314.7594	86360.99885	216071.9057	91534.15784	92460.77383	101320.2027	148124.2658	139386.2042	147496.9593	99081.37495	117965.959
P15327	765039.0538	1060901.745	1370297.057	1936082.409	682260.3419	571383.8456	690978.3199	1151027.464	618022.2552	2903678.793	1685758.94	1333467.276	2508608.855	587844.2585	981680.2236	1716530.273	1512708.202	2377846.047	1826268.368
P15331	553902.886	785786.4513	660895.2783	383913.3101	585848.1867	649375.3048	983818.4088	171898.445	839238.4611	526741.0667	370826.5481	447304.2978	401024.8011	614905.1447	164205.5974	180803.9093	138744.0144	98086.55764	335344.7866
P15379	1490327.703	778542.2762	940369.3782	587962.4132	1197030.954	1226199.11	1040965.969	730596.1662	993065.3415	430462.5333	759697.6176	513181.4746	543185.3478	1285160.308	362694.5671	1262734.913	998585.1531	1112382.915	1327287.939
P15508	607796.9817	759807.5024	964860.4154	157512.1356	494703.933	400006.9327	365028.3146	277769.9512	227492.4612	651006.7474	542113.458	432896.0379	429939.2887	534065.8074	131938.3921	553670.7855	370330.7419	922604.2661	724537.5452
P15532	67785872.92	50228533.95	51184625.37	51843984.51	59368873.94	59231651.92	50794834.77	78670224.92	62031008.71	76810151.86	80246068.86	57232026.16	67097730.83	45806785.26	78726519.12	80598001.89	82061948.23	83071531.42	57282953.17
P15535	23755.24668	94431.52152	88297.30754	NA	81859.15488	104028.4464	107503.3346	NA	54300.1813	57708.06549	44046.31797	55657.75611	59148.86616	37288.74274	NA	117612.9055	87359.88738	56243.3048	39995.77623
P15626	58459306.01	72760960.39	37884683.35	69161166.06	37552019.45	55802451.02	48322519.81	74366383.1	73655559.62	67589009.75	52445833.7	62682695.32	130971546.7	60402534.47	53657776.59	101610700.1	84632563.47	59905391.82	34629241.72
P15655	261165.9881	213312.6034	241198.4789	269492.9909	306152.2507	321825.3088	259066.0189	220569.8916	310437.6404	219766.3028	255289.9538	211664.0834	291952.7045	247283.2027	239761.7207	316839.92	301023.0001	317017.9048	312121.2395
P15702	26442.3556	30702.12096	32441.3798	19489.03577	32176.09552	28430.25769	38949.2995	NA	22417.44536	24735.51752	27040.65781	19594.08496	24739.3162	49328.58349	NA	16745.14742	26554.15888	NA	19029.71639
P15806	268826.2725	343569.7441	460445.0005	619610.907	310005.9181	530749.8932	679176.3872	460039.6541	255162.9008	429124.4867	782993.6232	399051.2758	614609.1695	197306.0722	642537.4734	279605.0242	478936.2699	179245.7089	139221.5273
P15864	7124727.92	13331685.65	9148748	20866665.96	11680705.28	7585808.053	21913700.84	2432171.076	7145090.341	1549936.653	17350501.37	14405339.92	12794912.63	7545726.951	51310915.58	2584660.526	1651125.946	3857621.484	27643515.73
P15975	27789.61184	NA	NA	NA	9068.194876	12203.17511	NA	6809.548539	34790.0762	8835.610085	NA	NA	NA	4370.004033	NA	18678.6116	20411.1794	24483.75206	3944.160857
P16015	40286923.06	22438541.33	172294703.5	22802748.37	68732745.12	26394455.42	58773669.44	2602322.962	27758625.87	540876.8814	47122384.42	55285358.61	10679218.42	23500074.2	3989663.706	2002618.652	522553.6784	3878032.179	81333809.81
P16045	72016480.6	86280416.25	77381480.88	110786937.9	72014926.77	91445357.36	122491968.8	52847173.99	105222228	33941650.76	68317599.16	66089363.55	74754528.94	88033481.09	62191816.6	56329815.27	53191961.62	62660835.74	74348083.82
P16110	2855660.178	2807164.794	3395515.502	6130927.629	3040844.763	3730554.919	2674595.282	3593207.474	3757936.715	1030021.194	6644453.367	2024534.259	3848548.525	2836532.394	3242935.205	4824041.973	4824847.077	4388299.571	4500803.463
P16125	12403372.49	10984557.89	7073150.987	4366941.434	11294566.26	9341974.575	5652611.038	16314563.18	11123492.68	17167019.89	12914293.64	10804004.94	18638258.56	12759805.91	5077753.808	16672046.9	17895436.9	15308021.76	14370636.33
P16254	230107.5588	232690.4902	182672.6886	725765.2299	246136.5939	137566.0312	192742.7986	213597.6678	225028.2568	216941.1018	355829.2085	133438.221	536966.2142	76010.16383	407714.8284	324007.9136	310044.8709	204121.2443	132431.4016
P16294	384810.3048	102094.4242	136510.8065	214502.8725	373896.48	373536.6192	229309.4607	435473.7253	257339.4978	551260.476	503119.192	273730.6585	198538.7601	239923.824	713706.0334	549653.7101	612745.6917	541540.6599	307978.704
P16301	98746.22907	95437.9699	39403.69794	76191.08129	138968.5364	94840.78582	102171.7873	72599.70608	51426.1113	126302.1797	128498.2075	82584.15909	104522.3465	46122.8429	23368.01504	216381.4655	141775.363	212124.2781	295465.2729
P16330	334068.9733	709713.2242	359418.8424	407134.4674	306609.8255	404450.3458	452060.5441	330777.2681	806649.6339	226872.4681	237525.4063	415170.6565	721089.037	809986.9716	114031.8427	330595.8384	361470.0289	315108.4842	337803.7622
P16332	1173032.127	895740.9369	808406.7489	302511.8008	948406.6597	540746.5334	457476.0377	1211081.071	648680.004	1265454.609	985823.9417	739398.8447	865600.0191	852452.3401	361288.584	1124623.282	1087567.989	1183820.349	1047858.899
P16406	720290.7627	607333.3892	674684.9	242988.0228	706227.9907	550398.1753	325643.2134	476354.2173	284483.8263	528511.7222	442209.0739	399010.3957	833731.6194	810120.0775	157796.5334	677356.6568	516349.5974	285160.891	901807.3281
P16460	451082.774	1380111.12	470687.971	350514.813	324285.339	539904.8205	553583.9107	341765.0764	1042201.116	303928.8441	225465.8221	1197200.547	1632106.966	790248.7452	134136.9742	720320.2257	383228.3095	548896.6746	451882.6636
P16546	10576519.18	10702902.56	14105999.12	3086975.841	11584170.53	11118924.13	9878022.072	9698657.5	11624550.91	8416744.61	10646898.57	11680005.34	4584004.133	10923862.62	3936325.956	8168316.47	8581900.128	8899063.317	11276957.68
P16627	1134572.057	976405.1459	1229237.066	1634914.034	984654.4947	1454812.503	1584529.138	1181054.267	1122370.432	1049640.645	1133697.533	1421067.316	1329864.935	1220902.293	1589464.953	1430441.894	1067794.025	1408338.002	994095.7542
P16675	3288335.963	2591229.041	3929528.326	4280893.327	4401984.8	4343654.474	3416289.772	4944413.627	3296963.145	3649217.943	5215008.652	3776535.06	3757875.916	2900790.409	5035083.608	3265353.565	3836148.905	4827129.528	4500803.463
P16858	343256122.5	285410734.9	291188124.7	182852227.5	289604263.1	334606875.8	256221732.9	358319854	343725944.9	378655410.2	346024203.6	379600173.5	222651629.3	267129749.7	227218815.4	365995822.5	339123472.8	428624609.3	334316887
P16951	387040.0274	417269.5556	523950.2085	608783.9039	274646.2029	494983.3278	535334.8549	492725.8314	463741.416	642228.0239	597892.3624	467385.147	498995.5479	400060.3062	1066755.002	395370.1934	503656.6903	358474.0688	437990.0505
P17012	107383.3992	106084.5414	61808.15558	NA	123623.3718	55546.9236	22502.89845	137412.6613	79045.24256	113652.5385	67344.7881	58205.26261	NA	118713.9295	98070.52095	76082.0475	126350.6828	102841.3313	154169.9829
P17047	9538097.296	9764051.459	8362842.335	10605429.2	8137879.794	12469821.46	8675577.975	11610363.98	10622434.45	11575476.27	14984523.91	8604270.6	9188157.735	8298463.702	13547788.52	13416558.45	12358727.14	11838203.49	11077365.51
P17095	1269182.302	462639.5351	1057949.934	1140137.419	1264605.282	1101500.895	840800.6068	1901697.549	456418.9511	1059450.37	1242138.167	952542.3955	984181.6575	518573.1999	2528209.354	1489632.593	1977396.343	2061480.264	1417104.416
P17125	73368.8328	53993.7024	NA	86263.3349	70174.2986	81582.04033	22466.15086	58775.96633	NA	27520.20435	101264.8211	85398.35904	NA	54346.8591	96323.81631	64910.69091	117459.3202	69617.5152	47285.38131
P17141	96602.08018	83177.32559	NA	NA	72589.30856	77090.61847	NA	62779.23984	115459.8497	36933.51898	NA	57302.30086	NA	54391.01354	NA	90726.02375	103896.3586	81543.58674	99685.5116
P17156	2999885.44	12205064.32	10075713.66	16134020.08	6400254.215	10599348.24	15171023.66	2642358.7	15232170.15	2707484.28	2789881.755	14210673.16	11888186.54	10556673.96	3541626.606	2318302.38	2234457.867	2092096.307	3702434.778
P17182	70862678.5	92289063.31	103779850.7	112938140.5	82054541.22	105993482.4	132605984.6	81973173.3	105222228	76417762.83	84287947.02	108040049.4	105784710.8	75824458.17	84913698.13	70634234.21	70197570.17	86133135.77	81333809.81
P17183	1028806.866	1530327.296	1551659.903	2516907.132	1283912.233	1673034.379	2393650.4	1171045.333	2314889.016	629425.3509	1616751.264	1713067.45	1944423.731	1468754.638	1365446.402	1085162.816	1038133.08	1316489.871	1337267.548
P17225	10768819.53	9210129.309	7496330.96	9228659.483	15059421.68	10090163.86	10102777.98	16915099.25	10622434.45	14027907.68	11829887.3	9022804.125	15515090.91	11199254.11	13654464.02	17559907.39	17203348.18	22962032.64	13472471.56
P17426	642747.5701	564816.5782	271293.628	41326.96974	846822.1724	349834.6061	86904.79291	563402.9212	381043.7596	523861.9122	372008.551	422873.62	249795.9861	588605.257	94721.977	803349.9788	551588.7776	1306284.524	925081.7712
P17427	999961.8133	848700.7413	496126.1253	66316.09296	1274258.758	707102.2649	240520.2853	781799.8731	807418.2572	519216.0261	345507.6318	555974.0942	370015.7762	1018948.53	139366.2072	996376.7675	749563.7221	1653266.35	1496941.285
P17563	9999618.133	20842494.46	23274898.55	33989002.29	16121303.98	21822187.55	29892535.51	10709559.88	29161588.91	10790698.22	13111458.43	28908013.22	24783846.52	18084041.48	15147921.02	8671437.412	9135571.104	7796885.75	12674102.88
P17665	990346.7959	1370722.609	580763.1276	313093.5668	924279.7286	907065.2043	431334.6783	1881679.68	1352857.217	2069852.113	985823.9417	869145.2107	1077996.576	936331.0815	1226768.252	2170325.632	2392649.575	2632979.743	906249.2518
P17710	914685.2622	995182.1679	514877.0284	178003.4167	575127.0369	529529.929	416541.2445	372960.9233	521063.4795	220079.2331	327375.372	581705.1459	861406.9147	1239261.725	142784.0902	494201.8902	354380.0743	346572.5921	505020.0874
P17742	301911547.5	327659034.5	370786262.5	503381426.4	334010250.2	415660715.3	459625827.9	363324321.2	402850815.9	401217779.2	361797386.6	379600173.5	382839905.6	318536162	552579090.9	315683728.3	320338207.5	345961291.8	335314847.8
P17751	49325039.45	60555896.07	69018638.54	109711336.5	57824317.87	78144214.47	91812787.63	54848960.89	80570163.17	60820299.05	57867865.38	76601368.35	76265739.09	63156449.42	75846280.62	48339070.9	52697612.54	54190397.03	52692333.23
P17809	27202.90348	28907.13154	35198.80036	NA	14116.37367	22042.69556	NA	NA	NA	NA	NA	8652.567422	12422.24821	29719.69931	NA	19103.10756	10468.73172	NA	NA
P17879	17499331.73	23659047.77	21360512.95	29256356.4	16603977.75	24212236.66	33376252.05	12611257.43	29261800.55	13046935.12	14097282.37	18785341.92	23373383.71	23683668.53	15787974.03	14994977.1	12951946.05	11225882.62	17663907.16
P17918	5644015.235	2666337.129	3637332.63	2334054.904	5203223.261	4198173.224	2753259.849	6095441.091	2946222.385	5434588.011	6861334.635	4350801.989	5379908.147	3084384.739	4448368.357	6520842.013	7168061.743	6909020.488	8881851.624
P18052	282419.0226	189435.7422	208545.1061	NA	264324.707	11035.89591	321226.7599	186965.895	243723.7415	67265.87738	78979.67942	188351.7661	187362.8573	370908.2805	NA	239187.6419	98984.50613	205666.334	296437.2867
P18155	537092.951	292725.3239	230441.647	498955.3269	221372.5334	355142.5934	334733.466	246064.6494	273664.977	756170.9303	521392.4246	412101.7351	385354.5593	218844.441	325444.5492	967692.9547	596836.5495	316248.4215	360036.3342
P18181	54648.6823	69946.37867	64398.5208	79593.10076	58810.32385	73644.16765	63786.9623	60613.5066	129047.5468	NA	72334.24023	29349.51742	37693.10739	90541.37963	20539.62083	66534.8837	42429.98203	64088.15569	50967.25809
P18242	49998090.67	39056205.83	60857310.48	74108932.22	67477793.31	57984669.78	47985385.95	95885592.21	54014077.05	61506979.84	87442583.63	46136021.09	51381145.23	45898582.42	96648003.15	66984141.1	70098700.35	77356536.63	77341966.39
P18293	327645.1802	220215.9756	159830.0382	NA	188840.3212	116432.8013	133800.5622	133204.9053	309319.2784	92143.63593	194899.3649	72019.30226	161683.3669	204825.178	69668.38238	120174.8763	148740.7416	152571.9913	149249.0379
P18406	NA	NA	10242.16445	NA	10178.91411	NA	73111.2982	NA	NA	7195.119855	NA	NA	NA	NA	NA	27727.78432	NA	NA	NA
P18528	76180.74465	183529.4299	296975.6146	95042.50058	111096.0567	199262.5511	241867.697	121299.2777	172548.4201	281006.4581	260725.787	301893.098	423705.0431	308685.4083	308840.5076	170750.3691	136830.8834	318506.865	178383.5072
P18572	2163378.923	1952810.292	1773325.603	1258453.566	2056190.268	1995171.433	1708144.886	2011795.828	1433026.534	2109091.015	1636467.743	1674134.099	2820925.62	2166413.09	2656219.954	2199920.982	2323440.703	2092096.307	2075758.582
P18654	732948.9331	588875.5766	361375.546	156882.9088	765840.1323	402664.0438	236801.6989	896847.5704	474010.1034	551474.328	431918.0578	378646.3064	752480.9017	651790.1635	327977.0255	1025972.117	769020.3134	1326695.219	971966.9702
P18760	89708112.68	107967876.7	117885849.8	165642606.1	99430797.01	124698214.6	158452913.8	101090238.1	134283605.3	87110363.79	105483161.8	93537376.09	117874392	110156597.8	136544640.2	95001071.99	93036497.93	93174825.78	85126061.07
P18828	741930.3209	588836.1448	464920.6325	512192.7525	728507.2467	499544.165	413764.3853	1090973.857	365061.0042	1549936.653	290117.142	541546.3676	453458.7561	375249.3684	1792148.403	1588283.758	1028246.098	1418543.35	242050.416
P18872	647655.075	669212.1265	612300.1113	255526.3076	636908.3143	537566.729	278764.7503	531290.2559	334887.2777	436340.5209	383619.5854	375329.1849	669097.3628	821153.1787	154387.1844	520963.9782	363604.6282	496197.2789	699473.7583
P19001	20095386.44	88252003.57	66096681.58	143054978	32725281.73	71389727.84	103050582.9	22119745.18	122258207.8	16087950.07	28786059.1	91785375.29	98228659.99	69674048.12	31682623.55	16080139.91	18587525.62	23370246.55	25048817.5
P19091	160171.768	199297.4342	148318.5353	85770.49437	182742.2207	157993.677	127850.1496	142512.2134	176811.4235	196059.1388	134729.6006	174784.4666	156629.8801	237415.0075	146606.2734	97215.19874	197698.109	121646.7257	205643.806
P19096	3932542.131	2243854.133	6972393.85	398111.2478	2500250.138	1402854.914	1213681.893	514171.9753	1172476.255	337020.9726	959739.0402	1878534.192	920055.9733	2570320.616	584790.8249	828947.9831	432656.2972	384947.7616	2854168.05
P19137	2346064.254	1445830.697	2609609.837	1140137.419	2287873.679	2244567.862	1084841.693	2071849.435	1000021.032	1775560.343	3371517.881	1771467.476	1531359.622	1597270.668	1344111.302	2130865.166	3035303.386	1826757.263	2435024.49
P19157	27979700.74	23001851.99	18237041.72	20113745.03	26547057.45	20575205.41	21239433.12	32729215.71	32969631.45	30704441.29	30757706.98	28032012.81	41205663.53	24693437.34	22081828.54	35218465.94	32725909.47	29697562.21	29539641.36
P19221	1711473.104	1905867.737	1632265.612	3689312.591	2809161.352	1569119.2	2854400.007	2302054.928	1703597.977	3060634.404	2287111.545	2160800.988	3506007.557	2047076.776	2794898.104	3117376.817	2778241.862	2347230.003	1936044.062
P19253	1221107.214	1398888.142	679092.0171	2742783.413	671933.0539	1008589.295	1584529.138	1581411.646	778906.0398	1363551.866	1813916.053	710759.4716	5379908.147	1000589.097	4171012.057	2574795.409	3153947.167	1112382.915	869994.3319
P19324	123072223.2	98579365.69	79598137.88	114013741.9	86591674.68	103395602.9	144967559.4	91081303.66	80269528.23	91622837.59	123227992.7	80494703.46	90269619.85	71142802.76	102195129.2	109502793.3	123587271.4	93685093.17	86024225.84
P19426	1124957.04	1182952.388	1400524.198	1183161.472	1206684.43	1673034.379	1247395.279	1441286.563	1402963.04	1343932.414	1251996.406	1382133.965	1158594.451	1230082.009	1610800.053	1193679.098	1403951.403	1326695.219	1227491.854
P19783	14999427.2	15303272.96	7456028.106	6744020.392	10522288.23	10152512.97	4776063.004	20918673.04	13628783.82	25112897.67	12815711.24	10414671.43	14809859.51	12025428.6	19521616.53	24268186.61	27584678.98	27146225.25	11376753.77
P19788	263729.3517	233848.0936	151430.9233	228733.0782	141417.6231	268265.3473	271344.4341	381117.204	269437.0477	120154.4247	443398.9634	190173.8469	217228.3998	141898.2215	226650.2349	248470.7165	257019.0105	146272.2301	236858.0256
P19973	1846083.348	3642742.275	4382935.44	6959140.659	2027229.842	2930408.043	6439256.709	1381232.957	4619756.868	904678.405	2789881.755	2297067.717	3717576.978	4479701.645	2325525.904	1213409.331	1255646.678	1306284.524	1427084.025
P20029	238452432.4	276022223.9	285142696.5	450676960.8	241336885.9	346037545.4	393322835.6	241215320.7	304643403	280558153.7	267158288.2	290053465.9	311309291.7	228574940.5	336027825.5	264385122.5	262993713.6	210230165.5	251486135.9
P20060	1230722.232	1436442.186	2065521.3	3775360.698	1737625.579	1912039.29	2337461.423	2181947.714	2184613.877	1628414.458	2336402.742	2014800.921	2659729.871	2239850.822	2773563.004	1795451.205	2066379.178	2102301.655	1417104.416
P20065	79708494.54	188709071.5	163226561.2	318377996.2	74717899.89	204712902.3	350619213.5	82873977.4	191404243.4	58956451.17	112383929.4	162546741	229703943.4	157891123.5	102728506.7	60966420.03	61101546.99	73988771.84	75246248.59
P20067	13006.61869	10992.91367	32356.03851	24659.23628	27470.60545	17473.2334	29518.20455	38379.95984	NA	33296.95559	8722.175907	16671.16362	19085.27453	5972.764172	21908.16082	12911.06988	29820.6199	23473.93289	11114.98863
P20108	40959974.28	22720196.66	35668026.34	37323366.44	34752511.58	33252857.22	34612409.54	36632700.15	30063493.72	60722201.79	49586944.27	41658685.71	26597298.71	25519611.83	32002650.05	37586093.9	36482962.53	39698803.1	48101713.29
P20152	181723829.5	224385413.3	233756556.8	243085902.5	195965551.4	250435580.9	255097953.4	173154566.3	258546046	136355186.6	234626098.1	193693421.9	166233116.9	194609989.5	194149410.3	162774422.4	165112594.6	191860539.4	178634993.3
P20239	21056888.18	14833847.41	19949913.04	35709964.43	20272298.42	27537522.39	22363212.65	25022336.17	18539154.46	27761523.6	33025102.05	22386676.9	27302530.11	14228560.55	44697034.57	19236977.19	30451903.68	14797754.37	37822716.46
P20334	NA	NA	14265.49767	NA	5258.750052	NA	NA	40141.6324	NA	161828.1012	NA	28029.67681	NA	NA	NA	NA	NA	NA	NA
P20352	117832.0387	99895.63493	140217.6615	NA	NA	279313.6091	141887.2797	93556.91351	118164.5621	NA	NA	NA	52998.24084	120912.4716	NA	107732.0048	77077.72301	NA	NA
P20357	249749.1164	182760.5109	259253.1502	170916.2795	279733.5845	242302.1399	NA	334325.4354	206451.022	430954.9815	220029.003	293042.574	176325.9858	278253.7301	394467.8648	316256.8916	301417.4906	267541.3579	177312.6952
P20444	107684.3493	312453.4021	404375.6692	78452.10286	150263.1026	374446.9162	282311.3985	301451.0901	372903.5676	156992.8874	270623.4594	293963.3477	192736.7206	363637.0271	369025.758	289713.8091	359194.0457	362841.9576	233649.5815
P20782	110690.0037	44838.12034	170555.6353	826361.9207	185266.6046	88464.75828	443170.3243	368522.9618	63110.08771	163273.0738	416238.528	145006.293	679536.8026	60803.77988	772345.5558	141892.9303	151164.0408	229755.037	119763.2865
P20918	4172917.567	5360839.791	6811182.432	6830068.499	8012384.613	6681745.998	11574929.16	5084538.71	5421450.034	7955687.504	5303732.807	7212403.297	6326933.177	5994354.865	6976577.711	6363000.149	5190665.4	4837334.876	6496725.176
P21107	27883550.56	32296477.9	40605126.03	54855668.26	30601517.14	34395924.19	40343685.14	29326177.99	36677462.34	32960678.19	39038628.09	35332016.15	33649612.76	28273526.77	42670200.07	26833116.91	28177897.89	28166760.04	28741272.67
P21126	1721088.121	1351945.587	1148631.357	1037430.398	1573516.496	1049543.306	914829.5834	1541375.908	1262666.736	1736321.44	1715333.659	1518400.694	1460836.482	1101565.978	1258770.902	1913832.603	1759882.745	2020658.872	1936044.062
P21278	1009576.831	1117232.811	1007571.366	380653.1625	908323.499	887611.2437	659329.3169	756097.9303	876892.987	596145.8567	528366.1431	809894.4902	1037697.639	1441215.488	276921.0644	664745.0918	551338.637	881715.5195	823982.3486
P21279	891781.3292	1408276.653	1289691.348	597836.4335	1013614.921	1195024.556	998211.777	689814.7627	993477.2114	653318.8997	521949.4151	1051200.481	1390313.341	1927740.462	198014.2637	588736.3421	461587.5831	618965.5724	1067818.117
P21300	6297836.421	924019.1321	862733.9894	467325.1183	599409.389	1423637.95	307167.1542	4504020.511	3808042.538	409252.9255	3677123.303	284989.2103	1158594.451	420163.8853	5355110.108	9687544.413	5091795.583	4306656.789	991193.684
P21447	57454.72899	57489.70225	82786.59747	NA	84042.48142	46850.98969	29940.97041	47669.65228	NA	43185.84573	119734.2327	36523.27936	80219.77009	75947.19098	9116.477577	30347.95927	40790.12724	NA	41816.75541
P21460	3759471.817	3755404.407	4886721.123	6991408.7	3233914.272	6525873.229	5989744.897	3813404.032	6593926.289	4110275.048	4840395.554	5226802.389	4866096.695	4277747.882	5717806.809	3324544.264	4152532.32	3969880.31	3782271.646
P21550	193325.3096	177189.3684	463253.1019	445391.4558	132552.8366	260909.1918	483665.7196	103766.6272	468284.0099	104230.297	284624.131	198443.2907	451118.3953	249559.7724	189472.7564	117657.2986	96393.72144	157133.7818	182837.4065
P21570	15576.809	NA	25400.97488	27739.97364	27755.38297	16125.86919	10918.15869	43542.16789	NA	48177.42653	99836.36223	17595.05204	19968.82873	NA	54197.02124	52196.33145	27821.07672	78037.7436	11661.77139
P21614	5576710.113	6722173.889	10982527.89	14305497.8	9035653.01	9736852.255	18429984.3	6675959.29	9019048.116	9329049.096	8478085.899	9830671.161	9298979.813	8931864.14	10358191.07	7349511.8	7247157.597	6388547.748	5987765.14
P21619	7855469.245	10890672.78	11587070.7	11401374.19	9325257.273	11430669.67	11799685.07	9458443.073	13328148.88	10104017.42	10449733.78	13724006.27	10376976.39	10373079.63	13761139.52	7319916.45	8829074.671	8756188.447	10877773.34
P21812	463044.8172	2084249.446	840389.0792	490702.2378	1100496.2	815322.6496	950913.0204	214567.5336	856986.9456	NA	443281.6504	427102.7553	425813.685	782753.5067	32867.25498	93647.28205	209654.4359	NA	820535.3918
P21844	293545.5208	1286226.009	491110.435	182527.3959	1361140.037	876920.4501	205371.833	NA	1032179.951	NA	249312.9032	402359.6373	187920.9976	745263.5446	1020286.087	106834.2792	NA	NA	1007940.465
P21845	263753.3893	592966.1508	254900.4419	464667.3074	761132.1323	412690.8194	417634.682	NA	784899.6983	41555.86171	194320.6863	102014.14	427666.4287	557943.168	31420.94855	147024.7639	54714.75455	NA	1397145.199
P21956	213299.5468	244379.1864	159532.8046	171153.9874	298327.1435	310072.5021	186458.6235	442021.5702	335198.9359	302300.4296	287820.1722	178593.1216	259491.9104	215921.6193	406899.8276	252353.6264	340815.1354	218391.3822	171373.8301
P21958	29624.83022	32568.93249	18075.42727	52266.2656	NA	NA	NA	NA	24872.43026	NA	NA	11889.95344	NA	61673.9252	NA	24433.23001	NA	NA	29509.30335
P21981	9018886.355	12111179.21	10881770.75	9422267.724	8552979.238	8489870.109	12136818.93	4363895.428	8948899.964	3296067.819	7324671.887	7212403.297	13903133.41	14412154.88	3424283.555	5741497.809	4557898.57	4347478.18	9291015.575
P21995	76335.45028	343241.1463	187860.6735	237929.4697	77942.45029	211434.136	417033.4599	16070.04491	242549.261	87922.90337	NA	213632.1643	363020.8882	231881.4744	NA	57504.75065	109770.2145	51217.17099	131378.5529
P22005	46313.13523	1126621.322	1057949.934	1398281.74	56928.76496	994828.8469	1314822.051	409996.9835	1503174.686	NA	122425.532	419444.5651	378754.6008	1055667.396	193643.7684	NA	323396.251	NA	NA
P22315	3596016.521	2431624.354	3083168.379	2000618.489	3378716.403	2577096.435	3157820.48	4023591.656	2906137.726	3717886.022	3608115.627	2812934.619	3475783.354	2799813.528	2464204.054	3620497.759	3499991.527	3286122.004	4890008.197
P22366	233644.9237	160771.6792	177428.2796	125648.5215	271866.002	165010.0299	153889.2451	224838.7021	213037.9334	164950.5368	128072.3316	356141.8561	282668.8368	205100.5695	151276.5268	320733.6815	237516.9391	241279.9363	190846.0424
P22437	122634.7399	132344.2067	108164.8012	154519.8127	107672.9343	124805.2472	99614.06513	84715.52125	68768.83892	NA	99757.49631	84792.45876	187191.5868	120588.4276	66581.40676	74940.45622	68099.75039	52365.47673	29965.47125
P22561	439642.8263	360176.1424	431962.9732	77740.48501	279158.2374	394733.2374	451890.8534	393044.8512	396003.3541	423195.4885	425964.667	522630.5989	182276.1239	309259.1405	285644.9868	401589.1629	630313.8695	363157.3029	407208.9459
P22599	37113967.3	36427422.75	55013396.56	62169757.36	48074307.68	47177491.18	79563590.75	41637167.39	40485504.88	58171673.12	58952271.72	63753362.48	55411038.97	35525502.8	60485008.6	48043117.4	45974464.97	43576835.28	42612928.58
P22682	197094.3964	229120.9783	111369.8858	52342.20305	173891.9145	235939.4135	226974.2469	168784.6655	216024.2405	159469.8431	110410.3098	88729.3019	120265.1265	200066.413	29583.03636	203918.8638	202784.9611	199246.1496	165179.4871
P22892	475427.0366	494659.9908	262571.0827	15476.39742	456577.5317	313583.796	124214.7228	210516.9178	337158.0736	198020.103	145746.1832	350329.1068	208940.9233	656249.6698	64383.14472	342488.2364	271209.7954	720756.7733	318103.0169
P22907	1624937.947	1305003.031	1994991.304	1516597.887	1641090.824	1776949.558	1303584.255	2101876.238	1473111.192	1726511.715	2060372.038	2073200.948	1863825.856	1413676.339	1770813.303	1627744.224	1690673.873	2081890.959	1696533.456
P22935	242004.2199	569996.2198	339878.0033	1075537.878	314526.6407	653833.2659	1016425.996	249277.5174	444099.9335	608455.1004	286495.2248	356636.3097	980961.7724	562224.5877	424287.9341	258700.8423	455092.8248	194199.6051	313687.0401
P23116	3432561.225	2656948.618	1753174.176	688138.5439	3407676.83	2161435.719	1032727.542	2422162.141	1924063.598	1991374.307	1804057.813	1946667.557	1742929.044	2937509.275	778597.8069	3087781.468	2343214.666	3755568.005	3223413.567
P23188	140594.631	NA	80777.80244	32970.83807	98241.48884	NA	59390.73678	100186.4313	74538.12358	53264.06357	83542.46695	28484.61302	32045.31206	13660.70329	70048.57386	116275.1957	32628.12722	110719.8598	33852.2294
P23198	7720859.001	7060160.285	9068142.291	10712989.33	8581939.664	9747243.773	9327370.102	9978907.665	8517989.887	10005920.17	9720224.066	9052004.138	9601221.843	7600805.25	14081166.02	7536949.014	9204779.976	8633724.273	9271056.358
P23242	1269182.302	1896479.226	1914385.595	385923.609	2944310.009	1880864.737	1314822.051	2622340.831	999277.4614	5169725.419	799002.4182	3114668.091	1259341.795	1707427.266	1354778.852	1795451.205	2175135.977	1357311.263	3333189.261
P23249	438537.0992	289421.5069	222978.5659	335102.5214	279990.3669	238656.7954	255193.4747	255560.1256	306708.7651	402965.8723	305353.051	168777.0505	427374.2614	360635.2598	386324.2571	231280.751	227027.8402	206050.055	174889.6462
P23463	259162.2185	223931.9482	245772.8529	400992.7838	287549.0382	420290.1365	297953.2858	355873.6704	270779.8837	275072.5551	379746.2831	361098.0717	300228.0913	235884.7487	425300.2846	350196.8384	360301.3876	318623.206	339217.8727
P23475	680599.9707	821473.1205	748786.7361	539731.3736	870984.8214	729742.2649	791501.5226	767453.0664	740674.2948	712671.6638	892341.2148	810586.5306	967715.5116	744991.825	640837.0659	738676.248	717089.9307	714141.6669	1057838.508
P23492	9009271.337	15866583.62	21158998.68	8895223.068	11873774.79	19432138.44	20115653.59	5805181.992	21044445.6	6700042.621	10449733.78	17520008.01	11686691.86	17808649.98	4789729.958	7566544.363	6723147.566	7654010.88	9700179.526
P23506	3374871.12	4440765.711	4735585.418	7045188.766	3755201.945	4873621.886	5225574.816	3322966.244	5331259.553	4071036.146	3657406.824	5110002.336	5460506.022	3947278.089	4779062.408	3196297.749	3124286.222	3112631.091	3492862.998
P23591	1019191.848	1342557.076	663057.5264	1710206.128	1197030.954	993597.452	994170.6658	2031813.697	1563301.673	2442621.687	1301287.603	1236133.898	2599281.464	1340238.607	2229517.954	2298572.147	2540954.301	2490104.873	965495.194
P23708	541886.9987	270438.8764	573953.9603	1051772.466	365237.3125	728329.0185	809027.9882	541135.0438	502968.2626	629700.0233	612243.0016	589207.6027	712512.4156	412421.7124	1098757.652	419636.407	670855.4381	353226.4789	261425.826
P23780	4663283.456	3727238.874	3899301.185	5356494.665	5531441.426	4094258.045	2067754.336	6505807.404	4138740.969	5061818.437	5619196.468	4389735.34	5178413.46	5159000.665	6773894.261	4883232.672	5161004.455	6255878.226	5329110.974
P23906	134341.0236	120259.3153	110948.7209	229672.0782	104015.2325	177042.3684	216929.9054	152461.0943	143302.6534	166797.7082	134570.883	116421.4266	188914.3664	101153.1319	243051.5931	140662.7503	62267.61762	49065.3734	NA
P23927	110596.7381	1342557.076	752055.2976	2538419.159	115890.938	993150.6168	1640718.114	247995.3729	1392941.876	24415.72047	219003.7461	1090133.832	1339939.67	790018.3343	55499.42242	78380.42235	25008.13155	NA	86794.65162
P23949	151761.5122	259248.7101	322072.2022	392449.2823	153660.1606	347428.9697	586562.3448	175080.2853	308573.7038	251957.8985	374768.858	247827.3266	382107.4724	229290.0404	342301.4117	95961.53973	179031.4875	24121.05399	111440.2929
P23950	669738.847	700267.4433	770295.362	516955.5153	505984.019	710414.0417	1146255.121	472500.7775	624796.5625	595654.3894	588733.0722	628435.874	510537.1636	627454.7351	393433.1124	757332.1698	574278.412	422071.7554	439077.8279
P23953	10288068.66	11829523.88	15516599.03	15918899.81	14480213.16	11638500.03	19666141.78	12911525.46	9660402.649	17951797.94	13702952.79	17130674.5	21358436.84	13126994.57	18241510.53	16277442.24	13841774.4	14593647.41	14570228.51
P24270	11538020.92	8045953.942	15214327.62	6819312.485	12452983.31	9466672.79	8900333.881	13812329.57	8157227.963	20992812.9	13900117.58	13529339.52	8382178.986	7628344.399	9259433.415	10259721.17	10579070.43	13062845.24	15368597.19
P24288	1730703.138	4299938.046	4010134.035	16241580.21	2654705.745	4738532.154	10687143.33	4754243.872	5331259.553	4492854.349	4515073.653	4331335.313	8644122.079	3010947.007	7189928.711	2397223.312	3539539.454	3388175.483	2574739.01
P24369	18845434.17	22344656.22	11587070.7	46358417.68	14287143.65	17457750.04	25622173.29	22820370.59	21745927.12	28350107.14	23856939.39	20440009.34	35563812.28	15421923.69	33922809.05	29299396.03	31440601.85	23778460.47	13472471.56
P24452	8009309.524	13425570.76	13803727.71	16886941.01	10522288.23	15067700.93	16969070.91	10309202.5	19641482.56	6268414.692	11139810.54	12945339.25	14406870.13	13585980.4	8331356.563	8030204.839	7998568.207	10307401.32	9760057.178
P24472	14903277.03	14646077.19	7728072.374	20113745.03	10908427.24	12261991.1	12024440.98	17115277.94	16134074.96	15401269.27	12815711.24	21413343.12	25992814.64	7004123.678	24108663.04	21999209.82	17203348.18	16124449.59	11376753.77
P24527	6528596.839	6074366.629	5168841.106	3925944.885	5907926.968	4572267.868	5787464.582	4353886.494	4519545.223	2795771.811	4347483.583	4944535.594	9349353.484	8803348.109	1397449.052	3876990.788	2966094.514	3204479.222	5299172.149
P24547	3576786.486	3116985.658	2952184.101	1505841.874	2809161.352	3543507.598	3427527.568	2492224.683	2805926.081	2530909.218	3322226.684	2920001.335	2800776.152	2561140.899	1909491.453	4163079.167	3786713.997	2826881.352	3253352.393
P24549	54805599.38	20936379.57	20655213	13229896.46	38517367	24835727.74	21688944.94	41737256.73	14731111.92	25701481.21	25335675.3	25988011.88	23574878.4	20195376.27	11094252.02	50213443.04	30254164.05	34392022.22	62272757.45
P24638	202478.8062	172031.3205	175971.3314	80656.01	168260.0769	135125.0636	94790.12912	201954.2743	108601.3647	193369.3121	170807.7994	153980.4304	244096.7089	201195.5181	119872.3263	213064.8134	138241.7557	177795.529	222985.3718
P24668	1201877.179	1370722.609	1571811.33	657384.9504	1245298.331	1382071.878	1146255.121	739932.5002	945047.9293	714697.3721	827713.5547	1060933.818	1138444.982	1826763.581	332308.0508	772161.413	729188.6302	683394.9949	905760.251
P24788	1509557.737	879449.0537	897177.8165	381208.1727	1235644.856	955607.1018	914801.4889	1591420.58	728453.4846	1314503.237	1537885.349	1129067.183	949713.9763	758644.8173	1033733.601	1617879.108	1740108.782	1612444.959	1586757.762
P24815	31344956.84	12205064.32	11385556.43	2818075.507	23457945.31	10599348.24	4809776.39	20818583.69	6924624.72	15793658.3	12027052.09	13140006.01	12694165.29	17533258.49	4363027.957	19434279.52	13940644.22	14491593.93	18162887.59
P25085	NA	100467.3953	35667.01877	170165.5097	36860.15487	44306.31479	110585.6371	NA	122940.6491	17014.08627	76372.27368	85434.76172	85523.11025	66316.10783	114853.244	50908.34184	23784.32095	24261.88779	51675.7105
P25118	48299.59784	42441.60902	52396.43145	81846.378	56488.37341	72208.8912	48394.21694	27846.05676	24015.11963	53280.15152	73384.83281	33169.65783	22420.21309	53669.67142	105825.0831	76118.64708	51596.49938	60310.54413	64938.3109
P25206	1163417.11	683446.0481	714935.3609	236543.0195	1139110.102	728625.1767	367070.222	1401250.826	447899.9591	848039.992	1104122.815	497707.4142	968351.2274	607721.0986	658900.4284	1588283.758	1443499.33	1489980.785	1716492.673
P25425	377043.2937	415747.678	489818.7285	670458.8847	430922.4554	561252.1157	518488.276	477120.9016	474458.0494	488693.0648	487886.2404	440204.8012	596805.099	429745.6733	694527.9119	405393.1518	482539.0861	396821.6838	362430.4423
P25444	2038383.696	1455219.208	785029.0781	995648.6641	1341833.086	1122283.931	827835.5624	1791599.27	887923.2828	1559746.379	1528027.11	853976.7771	2599281.464	1138284.844	1030679.481	2495874.477	2283892.776	1918605.394	1057838.508
P25688	14737.03337	1192340.899	1128479.929	2387834.971	NA	605138.6132	2056516.541	80555.708	1653492.155	NA	154045.835	509169.3928	888417.2775	1147464.561	NA	NA	NA	NA	NA
P25785	330620.0665	516301.4476	580770.1806	834968.8826	434250.9737	586794.4666	684766.0666	296680.8319	808942.4763	205107.6298	377141.7363	327896.6832	548215.6626	649206.0733	415497.8729	344081.4527	334048.4851	184599.4344	297251.6228
P25799	971116.761	957628.1238	1003863.503	705752.5914	1052228.823	1005303.497	1042256.068	961279.0851	1172476.255	950304.4199	893280.705	1060933.818	784559.8634	1028128.246	691622.0713	903742.337	872566.6729	864347.038	1127695.768
P25911	269187.7971	394570.0137	168587.8485	106888.2057	253866.1317	206075.2303	125218.258	222136.2898	237209.9845	105527.1427	60153.79394	298901.07	151104.8958	375197.962	164863.7852	192196.1459	116236.3005	188018.2259	199096.1848
P25976	3230645.858	3398640.988	3355212.647	1602645.994	3726241.519	4364437.51	3517429.93	3373010.916	3788000.209	3286258.094	2602575.206	2774001.268	2276889.965	3405674.816	2144177.553	3294948.914	3727392.106	3459612.918	3662516.344
P26039	12307222.32	7726744.568	7818753.797	970638.7818	14383678.4	6827227.248	3798374.813	7086325.604	8588138.039	4139704.225	6043100.763	8176003.738	2428010.98	9730499.474	870975.5897	7152209.47	4439254.79	9858366.013	17264722.82
P26040	4403677.986	15584928.29	9511473.691	20221305.16	5898273.493	12261991.1	18767118.16	4884360.021	19441059.27	3659027.668	5362882.243	13918673.03	16321069.66	10464876.79	4960410.758	5672441.993	5121456.528	5714994.79	3043780.613
P26041	30671905.62	33516984.33	22972627.14	37861167.11	29056961.07	29096250.07	32701984.33	34030377.19	36677462.34	32666386.42	33912343.6	25793345.12	40701926.81	29558687.08	31789299.05	42420000.99	39350187.22	36228984.83	26346166.61
P26043	5740165.409	3952563.139	4040361.176	5894295.334	4344063.947	4198173.224	4899678.753	5915280.271	3818063.702	6248795.241	6467005.058	4506535.394	6276559.505	3543370.563	6976577.711	7576409.48	6950548.145	6562038.661	4870048.98
P26187	265436.9788	298006.3613	443866.4213	400603.4161	411983.302	375677.2719	432553.979	504702.5224	382053.893	613244.2085	444738.6981	555658.734	442679.7978	333628.5339	588813.558	280122.9428	319185.3855	642452.1599	487438.013
P26231	1057651.918	1032736.212	665149.2446	127876.0919	984654.4947	676179.186	399899.1934	677535.8019	707292.7935	357044.5846	546728.0999	788415.9338	523223.2691	1285160.308	52359.10905	680170.188	498396.816	692559.3973	793985.6412
P26262	277091.3415	256496.9376	486852.4384	1013556.351	398325.5649	311236.3521	839330.7032	313464.8141	136020.2731	386851.436	472854.397	444040.7097	843913.1459	288738.8023	325634.4316	492137.1213	403387.8652	259783.2525	290155.1231
P26323	328397.0745	255748.6732	234928.3623	164584.2144	304668.5116	293805.62	160202.6385	386576.0769	247581.8898	252949.6618	184823.2584	241969.804	149528.1999	216624.7856	305004.4566	257729.1284	225069.2291	376419.1524	332568.4595
P26350	22114540.1	26193945.74	34156669.29	65289001.24	26547057.45	33980263.47	45288315.07	32028590.3	31967514.99	28938690.67	30264795.01	30076013.75	50877408.51	28089932.44	62298492.1	21505953.99	27090329.9	25921583.51	25348205.76
P26369	8307375.065	8412105.872	10176470.79	5248934.531	10136149.21	12158075.92	8990236.243	10709559.88	10021164.57	9907822.909	9325894.489	8516670.56	6357157.38	9179716.485	9782143.366	9963767.675	10974549.7	10919722.19	10079404.65
P26443	14999427.2	9576281.238	8201630.916	4409965.487	11294566.26	8167733.055	6967433.088	13411972.19	9820741.282	13243129.63	14787359.13	13724006.27	11787439.2	8133228.806	7733973.762	16573395.74	17203348.18	15410075.24	17963295.42
P26450	423076.1512	399829.4576	457064.5986	211038.3606	755001.21	444219.7238	315574.1488	551894.6484	466266.7495	340343.5267	330425.5113	395061.5806	266052.5775	541416.0064	198435.6319	429089.1617	399587.3095	397172.7478	490916.9046
P26516	2874890.213	2797776.283	1259464.207	1807010.248	2191338.924	1828907.147	1584529.138	4664163.462	2575439.295	4581141.88	2642008.164	1985600.908	4644452.539	2395906.003	3445618.655	5840148.974	6456199.059	4878156.268	1337267.548
P26618	119305.0593	41793.23845	62059.84691	NA	NA	189720.0203	48801.24989	NA	106250.3995	33459.20845	51929.45912	NA	24774.47702	41592.9282	NA	258191.8023	126826.2466	92976.84203	111045.1004
P26645	26633598.3	27132796.84	27002912.6	62384877.63	25485175.16	31590214.36	51356724.54	30427160.78	37479155.5	22660466.26	34109508.38	28713346.46	35563812.28	23500074.2	52697697.08	32160279.82	28573377.15	25105155.69	25847186.19
P26883	36825516.78	35770226.98	44232382.95	47864259.56	35910928.63	42709138.49	43490267.83	37333325.57	43091007.67	36688373.94	14984523.91	40101351.67	36067549	36443474.45	45763789.57	27819628.56	32231560.39	32146845.7	30138417.87
P26928	NA	NA	6280.373685	50379.87597	35704.82693	NA	132567.7761	NA	NA	NA	NA	NA	77259.61164	NA	39384.06129	NA	NA	NA	33018.43311
P27005	114944.6489	48239.67177	85430.86776	NA	199753.5752	62519.6321	NA	167396.4263	NA	80282.79474	66556.72044	NA	NA	207021.8841	306506.4476	239093.9233	87594.60433	204996.8631	291365.6497
P27046	782649.9198	187127.1074	139432.7634	48825.63203	253407.5916	247493.7422	74352.17556	156982.13	139414.4415	159263.8389	343819.9012	150202.922	172471.3924	229873.8704	125324.5111	623360.9281	429263.0851	200273.8282	211081.6947
P27090	128083.5703	288799.0486	274225.6607	200199.5259	27558.35554	193949.368	171519.0984	NA	256187.0639	126909.4017	181133.3194	216942.4725	NA	317873.3865	81184.1093	89527.90535	146562.6395	108728.7964	133199.8315
P27106	413255.3724	253623.1143	328483.3788	174441.0251	308591.684	499526.4995	125550.8967	560554.3785	291073.7441	626684.5136	1291429.364	253906.7694	653184.3199	391139.4577	772059.6655	938364.9499	1690673.873	474528.2639	1097756.942
P27546	11538020.92	12674489.87	10680256.48	9346975.631	10811892.49	15483361.64	7282091.357	13011614.81	15532805.09	12752643.35	13801535.18	10512004.81	6860894.098	12668008.75	13761139.52	12331395.64	13149685.68	11532043.06	10977569.42
P27601	4519058.195	4037059.738	3385439.788	852819.5624	5280451.065	4364437.51	1213681.893	4193743.542	3487365.272	2884059.342	2346260.981	3426134.9	3233989.729	6104511.463	1376113.952	4015102.42	2768354.88	5021031.137	5339090.583
P27612	1961463.557	1201729.41	1188934.211	411785.3676	2461636.237	1257373.664	581667.1612	1961751.156	1222582.078	1834418.697	773068.3478	1206933.885	881947.2831	1597270.668	339786.0034	2505739.594	1977396.343	3520845.005	3023821.395
P27641	787951.6404	654202.7139	582002.4403	443941.5452	1013614.921	474442.4145	673246.2026	780180.4275	543126.0754	429526.6855	749076.3505	540200.247	1067921.842	783312.5514	229280.8528	599450.8452	524939.4071	726843.2428	1147654.985
P27659	8018924.542	6008647.051	7254513.832	8733882.868	6168570.805	5476329.923	11912063.02	9438425.204	4569651.046	11084989.99	6802185.198	4837468.878	12190428.57	4231849.3	17814808.53	15093628.26	15423691.47	12450524.36	9081443.795
P27661	1144187075	976405145.9	1239312780	805625402.5	1322526135	1340505807	1303584255	585522666.4	1062243445	727881643.4	929631977.1	1041467143	702208984.8	963870230.9	934477381.5	850373043.2	896749241.5	664368144.4	1646635413
P27773	99034679.59	127683749.8	128969134.8	166718207.5	100396144.6	146520402.1	174185827.2	99989255.34	138292071.1	111830872.4	108440633.6	134320061.4	127949126.3	106484711.2	104008612.7	100624188.4	101835911.7	87663937.95	100794046.5
P28033	400447.2077	96450.05139	124371.5867	23400.89028	113844.4012	285051.8053	265639.0054	152524.1506	61164.77924	32586.43716	307614.5311	35645.9163	53383.39793	59820.90763	147345.5346	436065.7721	360775.9628	253759.0356	112677.7644
P28063	765426.539	603956.3418	363921.6788	152942.9811	603250.5068	309958.1954	238795.2838	794080.8357	722471.8515	545918.0994	547482.2552	454994.608	829538.515	786922.9339	289301.8229	1292330.263	791856.2751	1336900.567	577943.0831
P28076	1038421.883	1445830.697	1803552.744	1419793.767	1168070.528	1205416.074	1393486.618	1211081.071	1633449.825	1010401.742	1094264.575	1314000.601	1974647.934	1331058.89	1429451.702	1519227.943	878119.2018	1551212.872	1806309.15
P28184	403705.7371	243157.7411	230681.449	590646.0386	453586.8851	529315.8638	472135.7417	269272.3658	531203.8959	535811.139	349323.7563	430999.9837	298733.0008	216382.441	476987.7647	662047.969	503164.3186	268231.2394	280774.2911
P28271	2451829.446	1520938.785	1622189.899	1118625.392	2027229.842	1382071.878	1460913.39	2452188.945	1212560.913	2275856.351	2356119.221	1956400.894	2508608.855	1643169.251	1301441.102	2476144.244	2026831.251	2388051.395	2245411.927
P28301	616262.043	363223.6531	353359.3082	631437.1437	289159.2379	409872.6398	827428.7542	149712.6409	719143.8227	79552.26447	356260.9994	248051.1934	230465.5933	256659.3651	97583.76064	436231.506	167169.0868	NA	46554.07559
P28352	3461406.277	2459789.887	1944612.736	1581133.967	3156686.468	2223784.827	1415962.208	3453082.392	1954127.092	2315095.254	2405410.418	2024534.259	4080267.415	3552550.28	1248103.352	3107511.701	2758467.898	3082015.048	3013841.787
P28357	420709.8954	191238.3363	244455.9572	277756.836	167419.2592	549427.6075	321705.4899	439261.1061	214189.3652	513395.9159	680404.8405	469657.8814	287019.1071	390256.369	931448.864	321447.9159	581113.2824	173245.9849	364300.6209
P28359	29418.49195	NA	NA	NA	8804.819105	56826.63903	36777.25842	25915.03304	18422.90895	19003.20434	73341.25939	40513.94785	15568.58775	53894.48267	45597.80249	29874.53233	80086.52928	23650.17924	26046.47897
P28474	4240222.689	4187275.914	3838846.903	7228040.994	3900004.077	3377243.311	4922154.343	5034494.038	4679883.856	4512473.8	4199609.992	4126935.22	8744869.423	4663295.974	3392280.905	4804311.74	4696316.314	5051647.181	4281252.075
P28481	333449.7662	488112.4432	296858.7363	69951.8406	221385.0829	263633.8478	163640.2801	140771.6597	187179.3204	98236.55463	152912.1374	270637.4037	196354.5577	305022.7014	180045.8424	113954.9203	109092.9562	85893.5142	16663.95038
P28574	755806.7141	995182.1679	1002642.326	2075910.583	936503.9245	1143066.967	1528340.161	1110991.726	1012137.622	1226215.707	1113981.054	1206933.885	1793302.716	927151.365	1760145.753	1035837.234	980464.2931	1030740.132	1167614.202
P28653	5240184.503	6487461.113	6801106.718	10304260.82	6979462.742	6494698.676	7102286.632	5785164.123	5601830.997	5395349.109	6890909.353	5392269.132	6870968.832	5461931.309	8096670.463	6254483.867	6396877.169	5623146.66	7354971.513
P28654	24037543.59	43656576.23	50680839.69	72387970.07	30987656.16	43332629.57	67988661.59	6275601.912	58423389.46	5464017.188	28786059.1	46817354.74	55008049.6	49203280.36	11947656.02	6057181.537	8324838.603	8256126.403	27543719.64
P28656	5740165.409	6055589.607	6710425.295	9562095.898	5898273.493	8292431.269	10136491.36	5685074.778	6423566.492	6111459.082	7344388.366	5781602.643	7576200.237	6122870.895	9686135.415	7458028.081	7514106.103	5378218.312	6177377.702
P28658	356062.3642	269299.1112	204618.6005	403221.4297	283355.5685	197495.9931	362399.7943	198101.8355	175029.6604	77454.65083	286865.8946	190030.7669	516588.0491	333507.3616	232055.4825	211584.0594	173912.9971	195114.0043	233481.924
P28659	3499866.347	2675725.64	3103319.806	1763986.195	3513865.059	3055106.257	2888113.393	3523144.933	2735777.929	3021395.501	3726414.5	2842134.633	2347413.105	2781454.095	2912241.155	3600767.526	3322025.856	4449531.658	3562720.258
P28660	178474.9151	106370.891	111837.3989	NA	190714.0608	65466.97831	35546.83222	56006.0938	67852.50363	NA	NA	49876.8348	144498.8925	185049.3148	NA	92735.35068	79560.83846	119418.8983	125224.1283
P28661	661148.7904	690926.8136	1037798.507	609317.4022	1197030.954	890269.394	766409.7733	1271134.677	679062.1708	1540126.927	878030.9945	1051200.481	715732.3007	775520.8081	1162762.952	678515.808	734722.3738	950557.7344	1187573.419
P28665	3528711.399	2290796.688	3818695.476	3323608.136	4122034.012	4083866.527	6113360.645	1631456.318	1693576.813	1863847.874	2908180.628	3572134.966	3304512.869	3176181.904	1066755.002	3610632.643	2837563.752	3082015.048	2973923.353
P28667	8441985.309	15115502.74	14206756.26	31407559.08	11487635.77	13612888.42	26071685.11	14613044.32	15332381.8	11869768.04	13702952.79	15573340.45	22466657.62	11750037.1	22295179.54	9667814.18	10776810.07	11429989.58	9171260.272
P28740	464554.3749	478721.1157	343992.9248	160717.4276	635073.1886	319132.8665	268792.3308	452247.6986	374980.9551	380466.2855	390361.6353	344731.4643	319261.2795	508364.4372	118118.5811	571644.0413	428048.9637	620206.5427	440467.9874
P28741	328093.24	356848.8541	351080.1818	207976.1236	484274.3181	309105.0517	386579.0347	325944.9545	309600.8731	276520.4706	329045.3578	443734.1095	233605.888	278585.1179	125788.5495	261042.821	271725.8958	308421.9403	343165.8059
P28798	3576786.486	4412600.178	4181421.167	7314089.101	4305450.045	6266085.282	6866292.931	4644145.593	5892444.769	4002368.066	5885368.932	3348268.197	4735125.148	4599037.959	4512373.657	3827665.206	3935018.722	3980085.658	6826052.259
P28828	148995.2717	160214.9405	240339.0206	203678.0206	189840.4212	191056.3695	166567.7258	296752.8963	225012.223	193489.9717	190000.8058	180962.2161	175813.1818	190473.6092	243837.7915	155776.1088	200767.0281	283527.0148	319024.1348
P28843	209137.2058	690132.5456	689571.7669	510187.8316	347880.3637	471990.0162	596719.0642	124470.1082	1242624.407	122633.3423	519067.8517	1022000.467	549774.224	433916.9365	287990.7811	66343.30313	87827.14614	144422.0005	209235.4671
P28867	359718.9553	482921.5355	200814.011	78419.0819	384537.5059	331886.3764	69560.49202	208643.2452	410896.8089	236468.3417	161011.6669	289333.1989	442123.6725	421347.1507	302347.1699	347185.0184	300732.3228	455789.2042	593365.5702
P29268	15492.67759	166795.3479	207541.565	137272.5452	146769.5099	129806.6848	139046.3651	294461.8512	136872.0721	188660.6437	52127.51115	81064.20106	98802.31537	195781.3213	200973.4421	277377.4809	21758.18179	18765.79772	90672.02894
P29341	15191727.55	13143915.43	13400699.16	11724054.59	13418330.86	16418598.25	16182425.24	11210006.6	13027513.95	12164059.81	13407205.61	10706671.56	10981460.45	12025428.6	11840980.52	15290930.59	13446295.13	12042310.45	11975530.28
P29351	336733.2946	617674.8341	656183.8746	548964.3355	586313.4842	504993.477	760337.9925	354440.391	934312.2557	205081.1435	527429.6104	621938.871	511150.7149	614173.5213	208508.9994	427386.4426	346194.6421	561567.6345	677841.9587
P29352	NA	NA	28593.46476	57401.29395	NA	52680.83905	NA	NA	38221.12253	44953.55829	NA	75205.31571	NA	33760.15152	NA	NA	NA	NA	NA
P29387	537848.6913	568228.3631	530051.0532	214961.0787	638953.8858	556443.9604	361613.1486	637551.1096	653158.4625	692488.1533	575372.2003	731455.4677	385052.3173	541799.7185	337490.3466	628127.7524	621497.648	691272.5029	912347.7906
P29391	4903658.892	5755157.254	10881770.75	15273539.01	6168570.805	6557047.783	6517921.276	7256477.49	13829207.11	10398309.19	33518014.02	21316009.74	7213509.8	3258799.352	31362597.05	8898335.092	8898283.543	16940877.41	7315053.079
P29416	1769163.208	1689931.983	2327489.855	3807628.738	2336141.056	2286133.934	2281272.447	2562287.224	2194635.042	2069852.113	2642008.164	2170534.326	2508608.855	2056256.493	3306940.505	1913832.603	2293779.758	2459488.829	2175554.667
P29452	196976.1317	202699.8306	310330.973	163396.7505	258722.7952	191394.0938	352552.1143	206557.3833	231217.3281	139744.4468	295599.3089	187362.859	176009.6391	206517.9177	390321.3881	233989.712	87884.78724	190819.5939	296618.9156
P29533	351126.0142	393755.0909	318734.1182	322315.7727	469582.6939	332832.0045	584877.7993	382905.8006	241511.0683	334196.7526	372820.8699	160288.6066	294774.6376	333814.8821	336335.051	539096.0624	277470.2322	335719.2047	534099.6688
P29594	213918.7539	160766.985	235590.3367	29927.85432	246018.8215	219899.0665	149195.218	192967.2521	137544.4922	232864.2485	206172.2617	275650.0727	82888.66796	223068.0286	86269.65042	173922.9906	206191.0263	194785.3921	304683.4373
P29595	10191918.48	13988881.42	15113570.48	16671820.75	11487635.77	14859870.57	14496755.94	12811436.12	12726879.01	14027907.68	13407205.61	12069338.85	15112101.54	9914093.804	16428027.03	10950279.33	11172289.34	12858738.28	10179200.74
P29699	19518485.39	22344656.22	37280140.53	56899310.8	26450522.7	32941111.68	65853480.48	19317243.52	31867303.34	28350107.14	32630772.47	32898681.71	31936907.92	26804772.14	34242835.55	24860093.6	26595980.81	19186053.94	20358401.47
P29758	10672669.35	7792464.145	6871636.713	5485566.826	7326987.857	7565025.018	7506847.263	8787844.463	10121376.22	8563890.495	10646898.57	8779470.68	8684421.017	6334004.375	7200596.261	9332400.218	10579070.43	10511508.28	8782055.538
P29788	4855583.805	5726991.721	6508911.022	7324845.114	10715357.74	7138972.784	10406198.45	6065414.288	6674095.606	10888795.47	7314813.648	7183203.284	5531029.163	6848068.498	8630047.964	7951283.907	6802243.419	5939512.443	9430730.095
P30051	446883.8959	388289.0998	913037.9974	511225.7869	497288.1684	466846.2149	563454.0663	482933.0899	171586.3883	254484.8839	634041.5406	445936.7639	469848.3339	548815.7759	249480.9255	380819.1466	185032.8854	182302.2106	505563.9761
P30115	1634552.964	2103026.468	4403086.868	2775051.453	1988615.94	1860081.701	2719546.464	1301161.481	2525333.473	834507.4754	2080088.517	2890801.322	2639580.402	1523832.937	1408116.602	1173948.865	1235872.714	1194025.697	2335228.404
P30275	1990308.609	12768374.98	12292370.66	29686596.94	2751240.5	16834258.97	23037480.37	2111885.173	20844022.31	1098689.273	7738717.943	11096005.07	17328543.1	20195376.27	1930826.553	1696800.04	2185022.959	1836962.611	1586757.762
P30285	1221107.214	839361.0505	618941.0142	475320.063	921560.3445	577815.156	575572.9048	1121000.66	502976.2796	809921.36	1044973.378	564767.1915	1198893.389	695740.8101	360972.8245	948399.7464	963817.5819	1275668.48	1297349.114
P30412	4586363.317	5088572.972	5501339.656	8002473.958	5357678.868	6047863.407	7484371.672	5695083.713	4709947.35	6091839.63	5816361.256	4068535.193	5954168.006	5287516.695	7947324.763	4824041.973	5635579.577	4449531.658	5518723.537
P30415	95451.25874	114105.1464	146012.2044	NA	104778.8224	137922.4602	61678.41477	120098.2056	101803.0067	136797.6052	87451.1603	117566.0671	14204.87171	94905.41685	24668.70941	105957.2704	155308.6636	97849.89563	100685.2688
P30416	18172382.95	15584928.29	15718113.3	19038143.69	12066844.3	20679120.58	23936504	13512061.53	19040212.69	13929810.43	16167512.64	17520008.01	16018827.63	13126994.57	16961404.53	20322140.01	17796567.09	12960791.76	14869616.76
P30681	5115189.276	4900802.751	7758299.515	8766150.908	6796046.708	7970294.215	7248377.971	5344771.006	5120815.097	5307061.578	5017843.863	5664802.59	9480325.031	6315644.942	8576710.214	4932558.255	4992925.766	4061728.44	6107520.442
P30730	182062.2782	315108.473	323550.3094	361360.1012	292861.3457	166027.3595	375800.8652	679609.6531	NA	955279.9128	227662.2378	323245.1211	144288.3305	330883.7987	554962.2216	140540.4228	207969.6943	951498.6675	540034.542
P30999	3259490.911	2685114.151	2871578.392	797470.1931	3224260.796	2514747.327	2000327.564	3583198.54	2625545.118	3070444.129	3095487.177	2822667.957	1823526.919	2937509.275	1290773.552	3146972.167	2926546.587	3602487.788	2454983.707
P31001	70862678.5	214996902.3	137029705.7	194683842.2	99430797.01	161068527.2	248355276.2	14512954.98	245518532.1	13341226.89	32532190.08	118746721	119889338.9	169824755	13654464.02	18151814.38	14237253.67	11327936.1	95904038.32
P31230	6538211.856	6581346.224	6176412.471	5528590.879	6052729.1	8479478.591	7147237.813	5835208.795	7796466.038	6356702.223	5767070.059	6307202.883	5289235.538	6535958.137	5749809.459	6718144.343	6891226.255	6408958.444	6297133.005
P31266	254309.5192	268166.8568	180858.0526	314502.6045	264164.4593	212159.464	195899.4953	309575.3422	257123.0406	264805.6962	243364.4416	220470.8075	340318.4818	256873.2525	233503.0691	228898.3254	338959.3489	209497.4215	408088.1494
P31324	21441488.88	15678813.4	15415841.89	13875257.27	23554480.07	18289071.47	21239433.12	23821264.03	6052783.402	23052855.28	18533490.1	21413343.12	18839753.25	9730499.474	22081828.54	35218465.94	20367182.33	19186053.94	33830873.04
P31428	588623.6754	598044.3964	771895.3853	446892.9953	518849.2057	472513.7487	334746.9514	369368.7167	506328.3591	472819.9477	635066.7975	360041.0313	383687.1908	759412.2416	195752.7431	465708.4742	345162.4412	170035.3825	470537.5459
P31532	4555.239506	NA	NA	NA	21095.5468	NA	NA	30132.39766	5829.942766	42635.42202	9929.021577	9316.692526	11019.4422	NA	5261.235668	108600.1351	19556.5487	28649.88121	NA
P31725	504214.3988	710603.255	672145.8201	404186.2441	864770.8792	186528.7851	117207.9575	1070955.988	93557.79288	258619.6832	848196.0187	129988.7261	150590.0769	1505473.504	1322776.202	922139.7927	401713.9992	706174.3518	1556818.936
P31750	408561.3209	342083.5429	341614.0488	487510.9286	500317.429	306508.2114	405991.2023	535284.8216	291544.7388	340818.3174	452451.7847	353449.6149	493591.4604	309382.1487	368779.3376	396838.1228	398349.4594	429383.8872	489856.0722
P31786	30768055.8	22907966.88	54408853.74	53780066.92	30987656.16	32941111.68	46636850.51	30627339.47	38381060.32	37080762.97	41306023.16	34066682.24	28209256.2	21296942.25	50137485.08	29299396.03	29067726.24	28064706.56	34629241.72
P31809	165090.8109	682744.7263	780557.4764	1720962.141	408818.8927	1974388.397	1483388.98	205663.5855	1202539.749	243743.2343	295422.8464	889116.0731	907129.0816	620995.8866	304196.923	130868.6626	145112.2193	130608.0417	259823.1009
P31938	815206.3688	595502.9265	506730.8139	547488.6104	593532.3531	459094.1425	602359.3136	842542.0946	581179.4437	708354.4035	839329.5182	637457.7047	1168669.186	518501.5981	421317.0214	977285.794	811222.8949	902945.7046	875447.19
P31996	659031.5636	578568.8692	780401.3028	774470.6097	568163.985	749857.1261	529858.6772	273000.6939	666321.2621	244006.1349	1025256.899	344725.6243	610751.5537	841875.4707	505419.9858	705816.5314	736481.2679	351405.8449	768517.6801
P32020	10672669.35	9670166.348	11788584.98	6399827.963	10811892.49	9643328.594	7731603.169	12210900.05	9560191.003	10300211.94	13111458.43	9061737.476	5722449.115	7150999.142	10230180.47	11147581.66	11370028.97	13471059.15	12374714.62
P32037	NA	74926.1388	34366.3449	58654.69219	NA	25957.07643	37887.66498	NA	61525.64138	NA	NA	30395.4619	17659.69961	36424.56423	NA	NA	NA	NA	NA
P32067	2884505.231	2187523.067	3848922.617	5012302.237	3069805.189	2348483.041	5506519.699	2552278.289	2495269.979	1706892.264	3598257.387	1820134.165	4986993.507	1946099.895	5611131.309	2456414.011	2115814.087	1867578.655	2794290.398
P32233	300383.7212	254924.362	141693.7536	136973.528	256495.7384	203640.4976	197530.0994	138005.1902	157584.8172	147211.6099	163005.9888	164206.2751	309255.0533	327062.2827	78538.87692	273502.4631	269118.6988	190848.1689	190481.7867
P32261	12884123.36	12298949.43	94711708.37	345268029.6	26160918.44	46242254.57	259593071.5	44739937.07	12125609.13	13439324.14	185334901	49153355.8	243808571.5	9271513.65	316826235.5	13317907.29	10381330.8	11838203.49	10877773.34
P32507	2172993.941	1567881.34	1390448.485	1484329.847	1380446.988	1735383.486	1146255.121	2191956.649	1503174.686	2570148.121	2306828.024	1606000.734	1642181.7	1294340.024	2709557.704	2318302.38	2442084.483	2337024.655	1586757.762
P32848	94256.01592	NA	98856.65545	158855.5617	NA	76510.46003	173271.0707	NA	247382.4687	NA	150448.5634	NA	67587.46366	NA	140970.6067	NA	NA	NA	NA
P32883	1173032.127	1473996.23	1017647.079	912776.8078	1322526.135	1319722.771	991575.8589	931478.4836	1583344.003	1098689.273	940994.5838	983067.1161	845278.2724	1239261.725	839248.1625	1203544.214	1196324.787	1020534.784	1197553.028
P32921	3153725.719	2600617.552	2095748.44	2936391.654	3204953.845	2296525.452	2798211.031	3683287.884	2565418.131	3031205.227	3578540.909	3007601.375	4976918.773	2386726.286	2336193.454	3699418.691	3292364.911	4286246.093	3872088.124
P33146	NA	NA	120024.9238	NA	89297.1577	NA	40157.13774	124625.2466	NA	151052.1175	NA	NA	NA	98144.02083	206204.8086	20083.20689	NA	258834.1551	41199.11743
P33174	216054.2493	NA	NA	NA	155746.2767	65520.18288	91507.1196	191175.6528	NA	287268.006	18329.81888	88940.32066	207398.4815	65138.07481	NA	246375.3658	211941.2948	160868.9391	308904.8117
P33215	267308.0612	344223.1845	349973.8684	231845.8685	305969.8	396479.0124	365519.4063	324368.5474	297380.063	351886.6308	357380.8954	408759.3069	304312.3887	296742.5971	268654.7799	274036.1659	358039.2462	269852.8692	282277.2201
P33242	40032.41355	NA	NA	NA	133772.0705	62495.0042	NA	105512.1854	NA	38330.81631	NA	32805.53366	NA	55178.54141	NA	24507.41569	31644.1748	59710.97994	149683.1509
P33267	NA	82124.40408	84673.77864	NA	NA	57168.41605	22687.64781	NA	53918.87599	NA	NA	56074.05097	71878.99826	148333.2027	NA	NA	NA	NA	NA
P33434	888068.9709	900131.9435	1188934.211	1097113.365	897756.8048	1413246.432	1359773.232	527992.312	1392941.876	542314.9871	1015398.66	625945.1128	980378.4452	1432035.772	615084.5334	641700.1797	787331.9922	501454.0536	789929.9283
P33587	200604.8393	52911.39485	49648.98585	69336.59664	126307.038	95871.00091	134563.6085	66454.72076	74053.19943	77001.6377	226754.294	59231.35108	NA	72243.35897	80077.67101	277007.539	244176.81	162626.3	76446.19672
P33609	171149.2334	129910.7047	85939.89282	NA	148984.0171	186420.7133	63903.49824	86981.24375	118398.0552	79844.10381	70878.27685	104208.0343	33180.83537	153351.7537	32396.81602	105533.0704	135478.3443	164064.2335	126952.5965
P33611	379625.8874	124645.6277	216537.1622	130462.9131	427228.0704	365500.8584	136914.5553	449220.9968	139837.3347	336379.4165	437764.9796	216280.6055	297439.4049	179379.0039	240833.8094	399234.3596	465972.4595	353461.2019	571556.1336
P33622	1942233.522	1783817.093	2347641.282	3904432.858	1824506.858	1891256.254	4495118.122	1741554.597	1523217.015	3708076.297	3026479.501	2939468.01	1863825.856	1138284.844	3050919.305	3077916.351	2817789.789	1734909.133	1057838.508
P34022	10480369.01	10139591.9	12493884.93	10497869.06	11680705.28	15379446.46	12473952.79	12611257.43	10121376.22	13635518.66	12125634.48	11680005.34	11082207.79	10648471.12	14081166.02	12134093.31	12655336.59	12450524.36	13173083.31
P34152	884448.9169	797738.0258	634521.0902	209878.8624	1061882.298	904918.3168	197519.9854	971911.5762	753667.7368	962187.9216	344245.7772	645897.4819	227200.3719	895334.4676	234858.9147	923590.9514	831296.4338	1173615.002	931982.6705
P34884	110572700.5	130500303.1	109825278.9	106376972.4	127425875.8	153794464.6	140472441.3	134119721.9	136287838.2	151069775	151816887	138213396.5	124926706	115664427.7	170680800.3	130219537.9	140395140.3	135731126.3	135722676.5
P34914	6961272.624	2647560.107	5360279.665	1398281.74	11294566.26	2525138.845	1123145.719	13411972.19	906504.5262	11869768.04	7719001.464	5596669.225	3304512.869	4084973.836	3200265.005	6530707.13	5912415.065	14389540.45	8732157.495
P34928	545144.5666	396014.9055	154033.4801	442558.3219	165533.9354	159387.1796	408990.5699	404600.1661	149930.6516	973672.1674	699183.8008	399224.5292	514030.074	257310.207	720866.0929	1272600.03	1057907.043	844504.7802	155934.3777
P35123	842561.0934	539277.9506	331800.3037	236045.0161	1119803.151	526030.0658	247954.0869	728353.1639	570290.4462	529064.0097	349075.3287	536804.2854	323084.6412	606588.3216	52489.67986	866610.0384	663485.6819	1102177.567	996124.6086
P35235	2634514.777	2610006.063	2166278.436	1613402.008	3118072.566	2140652.684	1741858.272	2412153.207	2375016.004	2315095.254	1981506.123	2316534.392	2025021.606	2597859.765	975456.7749	2801693.089	2511293.355	3153452.483	3003862.178
P35276	81731.78266	202549.6144	169416.0721	249083.4555	209180.1939	303634.9567	134965.9216	138238.3984	273897.468	149878.8744	136221.1523	217120.5926	174850.0372	116399.723	93024.98314	239202.4396	217287.1858	215328.7573	205629.8345
P35278	9711167.61	9951821.679	7153756.696	6066391.549	12935657.09	9923899.577	5169385.84	10809649.23	10221587.86	13341226.89	7837300.337	9470537.663	8160534.83	9363310.815	5952492.909	13811163.11	13050815.86	14185433.5	11676142.02
P35279	2971040.388	4224829.958	2458474.132	2473883.078	2799507.877	2462789.738	2011565.359	2111885.173	2936201.22	2491670.316	2356119.221	2501467.81	2961971.901	3029306.44	1386781.502	2989130.302	2738693.935	2163533.742	2205493.493
P35282	2192223.975	1417665.164	1047874.22	626548.5356	2210645.875	2816101.346	608976.1275	1911706.483	1833873.117	3207780.288	1104122.815	2044000.934	827148.788	1689067.833	858466.8206	2683311.691	2768354.88	2979961.569	1736451.89
P35283	203340.3117	168361.3515	109419.2276	52691.98861	234961.7308	141923.1946	78445.87963	130424.4233	219545.6777	166968.3974	93127.23881	107993.3294	144189.5981	164097.5299	60829.35711	234067.6464	144384.5375	245005.9088	269391.5496
P35285	45470.57126	62542.505	48096.92292	NA	103511.3211	59615.72242	44880.27073	64511.48613	29745.62238	67188.96913	49012.89899	41840.99113	12644.89984	52731.77978	NA	68576.66686	74584.91831	NA	NA
P35288	672897.3802	1445830.697	984439.5422	1279965.593	1293565.709	1423637.95	1071129.336	717547.5183	1914042.434	801544.8353	535782.4966	1343200.614	875774.4933	1376957.473	742560.6894	742214.8653	806414.8557	788074.3093	1057838.508
P35290	60804.21646	92696.24303	94835.84116	96889.5232	104094.391	128719.732	100658.3935	159102.0223	105942.7498	172675.6958	90134.67165	141555.8247	122033.2423	112109.1235	152726.2468	116377.793	111228.5443	145404.7755	120833.1005
P35293	5230569.485	6628288.779	7083226.7	3506460.363	7549017.792	6983100.016	5101959.068	7476674.048	5401407.705	6611755.09	5185433.934	4720668.825	5460506.022	5654705.355	7125923.411	6441921.081	5764110.339	7796885.75	9151301.055
P35294	284531.442	307362.9514	346887.6773	367056.4859	248095.2841	318615.3689	291806.2118	282369.0565	321640.3003	290619.9893	343790.3265	287901.4249	302593.639	267405.1412	457688.0332	294463.8627	333557.1021	319349.8268	272169.8726
P35330	141145.5715	122374.5469	214878.6997	54112.96553	134313.6305	137902.7163	82164.57847	73956.21697	65196.59439	87446.1507	98042.85273	74434.24069	NA	175541.8824	23501.57277	62905.60598	52781.05866	91069.05431	92670.14616
P35385	716432.2562	2281408.177	1057949.934	2527663.145	596808.7427	1423637.95	3798374.813	NA	2034296.408	NA	184755.2366	688578.1681	1158594.451	1432035.772	93939.40553	15350.51589	148603.3126	NA	482221.6716
P35441	2788355.056	2769610.75	3476121.211	3355876.176	4334410.472	3242153.579	2202607.88	4504020.511	1803809.623	5954503.471	2868747.67	4720668.825	4432883.118	4158411.568	5835149.859	4715525.692	3272590.947	2765649.265	4091639.512
P35456	23100.46399	8497.926251	NA	NA	NA	16093.23983	NA	NA	8931.874006	NA	9055.620997	NA	NA	7146.372565	NA	21744.78846	8734.218968	18541.38212	5178.718273
P35486	16153229.29	17368745.38	30630169.51	11078693.79	15349025.95	16314683.07	21913700.84	11410185.29	20342964.08	16676533.61	16561842.22	19564008.94	14709112.16	15789112.35	10880901.02	12528697.97	12655336.59	11532043.06	19759624.96
P35505	922913.7941	703651.0626	1309842.775	254289.366	1081189.249	519452.235	548425.7626	862459.8742	703289.3382	932787.1928	847696.206	992800.4539	807618.9154	677095.8879	336646.5434	589808.6803	390045.3834	1091972.219	1327287.939
P35550	5432484.851	3342309.922	3476121.211	2764295.44	5386639.294	3792904.027	3472478.749	5124574.448	2956243.549	4021987.518	4140460.555	3348268.197	3465708.619	3552550.28	3530959.056	5692172.226	5853093.175	6888609.792	7005685.213
P35564	10768819.53	9857936.569	10277227.93	8755394.894	10618822.98	12989397.35	8653102.384	12411078.74	8798582.496	11967865.3	12717128.85	8594537.262	10880713.11	11199254.11	16001325.03	10062418.84	10875679.89	12450524.36	12773898.96
P35569	1759548.191	3821123.984	2680139.833	1322989.646	2046536.793	2379657.595	2292510.242	2041822.632	2866053.068	2589767.572	1242138.167	3426134.9	1753003.778	2799813.528	1269438.452	1282465.146	1927961.434	948606.4719	1856207.193
P35585	402133.6817	356892.0413	297537.8394	153081.7337	387675.8508	232445.7852	211493.0601	218919.4183	276387.7274	212418.8183	216872.3948	269592.0432	368616.3956	441753.6605	NA	423102.0225	291200.2837	274963.7074	286196.2124
P35601	486167.9726	373677.7601	192260.7377	171860.6574	466621.9729	421009.2295	165174.2392	385577.1852	388864.2765	372570.4374	250310.557	230734.6121	174289.882	475046.6562	214151.0666	605178.5318	524126.6972	619738.1172	495596.343
P35689	201553.8415	210174.9631	104052.9025	NA	213226.9308	175394.2737	NA	220842.1346	174012.5122	211349.5582	140132.9017	178999.0018	51572.66593	176563.5848	34038.65865	203657.4383	225350.0194	204942.7748	194752.0612
P35700	89035061.46	81773930.97	102772279.3	110786937.9	102326839.6	92588424.32	105522897.9	110098279.2	87785401.66	137336159.1	105483161.8	121666722.3	103769763.9	70408425.44	85873777.64	93028048.69	82655167.13	106135617.5	131730833.1
P35710	138580.2848	80561.68642	67102.03629	60152.14437	88601.6248	130435.3716	76418.58136	81603.34317	58944.18939	131211.9474	101593.1005	108326.2095	79489.85558	77947.4512	95061.20509	131387.5677	142057.142	59640.6651	92070.57128
P35761	NA	101532.0524	49485.15475	NA	26109.07927	81741.13447	105091.0294	75288.20596	75021.24392	99494.16146	NA	75381.29446	6310.904275	129660.7414	NA	102537.0345	90994.5396	99139.74954	160834.3655
P35762	367275.3975	458633.4575	821510.2145	107988.2232	275977.4172	459663.5977	563342.8121	103102.034	394675.5498	166460.2536	124874.3187	198920.2243	278016.3245	755839.4959	NA	199336.5172	203644.1398	101362.0661	209567.788
P35802	223475.1198	229181.0648	374001.4228	NA	239831.9091	208481.9058	144531.533	NA	167109.9341	50614.06428	53024.61094	167408.5432	57368.05612	300721.0862	NA	63231.54943	NA	NA	34970.64413
P35821	858250.8789	464353.8772	335683.4837	207901.9071	817436.9931	413554.3546	211803.2232	968616.635	607270.5478	975078.8821	535135.7961	787409.5066	429656.1887	392233.6799	259342.0087	901607.5257	810344.9309	1163409.654	1137675.377
P35822	285370.833	379520.2305	240073.0217	581063.5062	272385.359	339044.0539	400713.9336	276411.7387	512292.9563	222971.1402	429522.5056	374356.8245	507044.2532	316913.1882	406378.1844	316175.9976	318080.0209	266517.7615	229802.4424
P35831	417904.2333	327441.2211	343804.5089	247311.9401	296267.0919	481309.1295	309963.1176	533787.485	477734.9702	422660.8585	372108.1192	316762.7181	350536.2774	437551.1863	336310.5156	465981.7379	471876.965	408972.1709	357446.6257
P35846	1028806.866	635775.8834	592564.811	1129381.405	1003961.446	996808.4311	590519.1725	1821626.073	1162455.091	1981564.582	1113981.054	951868.8485	961159.882	699733.9868	1760145.753	1124623.282	1275420.641	1387927.306	831004.0012
P35917	16058.04062	48701.86817	22083.14313	21418.87969	64131.02991	48735.38754	66448.63412	74192.52791	NA	23976.34286	NA	15838.08724	31741.25657	25712.38587	44364.20701	NA	26497.70421	42773.36824	46827.01789
P35922	999961.8133	752620.5972	814512.6314	424576.4187	818359.8654	845140.071	560155.7734	998285.1185	712038.817	980972.5653	1005540.421	1051200.481	661153.4348	692714.2576	618473.6141	855130.9888	926327.136	833965.7175	848758.7228
P35951	686587.2421	340590.7696	282668.1012	302674.2166	454145.8213	406523.4536	364022.5319	600258.8206	142950.9105	1059450.37	541256.777	359469.6843	358121.5449	283842.3415	1301441.102	890111.7055	496585.521	1091972.219	536003.7781
P35979	9143881.582	8064730.964	5319976.81	10863573.52	6216838.182	5590636.62	9068900.81	8968005.284	6353418.34	7494630.399	9345610.968	5256002.403	14003880.76	6434981.256	9323438.715	10457023.5	10677940.25	9195018.404	5738274.925
P35980	2432599.411	1473996.23	1591962.758	2613711.252	2162378.498	1953605.362	2135181.108	1411259.76	946695.4088	688419.0791	2375835.7	1781200.814	3697427.509	1762505.565	3402948.455	1095027.933	983233.6366	844613.9774	2963943.744
P36371	432956.5431	413643.7127	384789.4894	NA	584692.6657	294100.7391	NA	327000.8971	333259.8406	178366.3176	285694.7358	NA	74355.97245	400880.0548	90242.45939	311536.4333	157359.2236	341218.8666	446842.9613
P36536	1759548.191	1793205.604	1219161.352	1236941.539	1390100.463	1309331.253	1258633.074	1891688.615	1352857.217	2010993.759	1291429.364	1060933.818	2095544.747	1450395.205	1226768.252	2555065.176	2353101.648	1898194.698	1267410.288
P36552	2903735.266	2074860.935	2317414.141	3377388.203	2587131.417	2577096.435	2461077.172	2972653.537	1924063.598	3188160.837	3302510.205	2374934.419	2387712.043	1900201.312	3264270.305	3028590.769	3064964.331	2959550.874	3093678.655
P36916	421017.576	314545.1623	385390.0019	82225.41991	419465.7108	379327.8121	301472.9633	371213.3633	351346.0384	366297.1178	330152.4381	274282.5387	589038.4862	458110.9973	226997.9971	423387.1243	409418.9241	382257.6319	426205.1308
P36993	1759548.191	2422235.843	2025218.445	2839587.533	2413368.859	2036737.505	2685833.078	2732439.11	2194635.042	3011585.775	2158954.432	2355467.743	3284363.401	1918560.745	3104257.055	2328167.496	2392649.575	2377846.047	2454983.707
P37040	7105497.885	3060654.592	2498776.987	663611.6065	4102727.061	2992757.15	1224919.688	4704199.2	3477344.107	2530909.218	4593939.569	3085468.077	2226516.293	2808993.244	1322776.202	7112749.004	5625692.595	6398753.096	5119539.194
P37804	73266432.86	112662132.2	87356437.4	125845356.6	77517407.77	97992013.62	164071811.4	38834665.74	124262440.7	42476112.08	55797635.1	61709361.54	78985917.37	111992541.1	44697034.57	44787628.95	34901045.45	28370867	82930547.18
P37889	185164.0828	500014.2586	258125.6779	320507.6868	599721.1962	358042.8661	556947.3828	454747.9304	378162.6748	219366.066	101665.0656	137379.2495	204867.7082	363313.9011	23744.57956	132172.831	117615.5345	127049.4369	155462.3422
P37913	237080.3694	148602.2912	120050.1131	70722.9392	221737.4348	243115.7957	76417.23282	243487.3488	185491.7563	274920.5043	217494.4497	177222.6677	256443.2958	255208.9699	129832.6177	375154.5967	434419.1461	328095.8098	371898.0969
P38060	1596092.894	636326.989	1047874.22	340319.1879	1467328.267	846066.9944	939414.5082	1511349.105	934515.6854	917624.2999	1518168.87	927815.8242	968709.8879	653933.6273	570156.013	1016107.001	898010.8203	1510391.48	2524840.967
P38647	71054978.85	48163061.52	71537566.96	66041922.18	62361451.33	66817459.98	61807874.17	72464685.55	60227199.09	86031293.97	83302123.08	67452030.84	54000576.16	49478671.85	88540665.14	72212652.85	74152362.86	74907253.15	71553793.42
P39039	367393.6622	514260.3853	442832.653	368743.0288	646894.8347	548722.0234	436006.2298	365337.1179	438022.0972	827443.492	409724.2034	648707.4966	205411.7439	489078.7708	538704.8753	776380.7233	630259.4911	493985.7801	379696.163
P39053	718536.9835	904576.4646	487774.3662	421203.3329	923050.8412	489541.2899	661285.8171	571059.7561	686425.7225	282029.6125	714508.434	510298.46	621505.3252	1037307.963	270722.1511	721015.7164	622606.9673	546324.927	1007940.465
P39054	1980693.592	1671154.961	1481129.907	1204673.499	2365101.482	1485987.057	1472151.185	1641465.253	1593365.167	1648033.91	1646325.983	1644934.085	1823526.919	1808404.148	766864.5686	1884237.253	1443499.33	2143123.046	2225452.71
P39061	2172993.941	2760222.239	2539079.841	3721580.631	2645052.27	2784926.792	2326223.628	2362108.535	3116582.182	2315095.254	2740590.558	2686401.228	3143317.12	2845712.11	3072254.405	2781962.856	2610163.173	2622774.395	1946023.67
P39447	2778740.039	3267201.834	3919452.612	1398281.74	2992577.386	3907210.723	3180296.071	3613225.343	3838106.032	3855222.181	2957471.825	4107468.544	1793302.716	3323057.368	2730892.804	2732637.273	3203382.075	3122836.439	2734412.747
P39654	167387.8385	1567881.34	927838.2132	552378.2941	306158.0428	1205416.074	1191206.302	637124.7289	1232603.243	227431.6224	333957.7185	1090133.832	1198893.389	1551372.086	123730.7791	593702.4418	216031.5392	466594.6265	619197.787
P39688	110842.8825	NA	NA	NA	NA	34274.23951	NA	49556.93697	NA	32801.76064	NA	NA	NA	26417.66349	NA	47677.71349	61177.87449	43267.00092	NA
P39749	1634552.964	1239283.454	1098252.789	1097113.365	2181685.449	1621076.789	751893.9131	1831635.008	1152433.926	1442029.671	1656184.222	1236133.898	1863825.856	1294340.024	1696140.453	1933562.836	2165248.995	2459488.829	2624637.053
P40124	9191956.669	10233477.01	9743215.105	6346047.896	8649513.992	8645742.877	10878185.85	10809649.23	11123492.68	8524651.592	10055404.21	9052004.138	9591147.109	9097099.037	6635216.111	11246232.82	9353084.702	10307401.32	9141321.446
P40142	60863060.37	46942555.09	102772279.3	66257042.44	67960467.08	62141276.93	94285102.6	61955304.36	59225082.63	49931503.57	74133960.42	66770697.19	70422393.16	54160327.26	44590359.07	48635024.39	43997068.63	55210931.81	80236052.87
P40237	133577.5912	287170.1419	224643.0738	99179.47845	96025.63008	204700.4324	178411.2382	NA	214957.9886	NA	NA	186793.4587	180463.6792	316220.1196	NA	24137.96708	5350.19185	NA	71525.05215
P40240	265065.8392	921028.8913	1098252.789	685272.0663	399666.4326	1059934.824	1068034.447	156824.9897	1192518.584	79569.52959	129401.2222	523135.7592	815688.7776	1312699.457	NA	216407.1148	162730.8207	206812.3945	303422.0148
P40336	1298027.354	1173563.877	1138555.643	717001.2302	1293565.709	949565.4733	538502.7894	971613.3099	831742.63	896717.8126	915195.5713	956051.2637	1541434.357	1523832.937	494083.5804	1164083.748	1018359.117	996667.537	761559.897
P40338	233609.3481	220184.9935	247114.938	468279.1767	275580.6594	318090.5973	373176.84	295819.0627	193248.1376	294103.4228	286264.542	273236.2049	377474.1021	236732.0365	361321.6534	179324.1419	197890.9051	276479.2015	172622.2792
P40630	2461444.464	2243854.133	2438322.705	3334364.149	2558170.991	2920016.525	2809448.826	3132796.489	2755820.258	4463425.172	2957471.825	2958934.686	2800776.152	2294929.121	4181679.607	3393600.079	3757053.051	3275916.657	3133597.09
P40936	360853.5274	715020.5495	887942.4174	471201.5855	715334.1141	469396.2934	834288.3045	26814.03553	1182497.42	NA	465778.1527	1372400.627	737701.2664	1220902.293	NA	NA	NA	NA	284768.1304
P41105	1519172.755	1408276.653	1511357.048	3216048.002	1496288.693	1371680.36	4169222.058	831765.4749	842293.9141	677066.2836	955717.8644	492140.9183	3495932.822	1000589.097	3114924.605	1134488.399	1235872.714	807897.1769	1576778.153
P41133	35188.07931	NA	17708.87281	NA	98626.66251	77055.07948	60713.20053	49754.8136	36870.7706	43913.72737	57482.90113	NA	21136.49044	16566.81793	81291.42485	84360.85328	89281.81776	61616.52249	73187.55514
P41216	1153802.092	844298.4685	3204076.943	83951.76006	1476981.742	519497.9577	481427.1508	145065.4926	385256.6572	273750.2041	383898.5736	864657.1686	155438.039	936331.0815	NA	150459.7975	102839.4403	125529.8606	1706513.065
P41233	208887.2153	12849.77337	29989.55564	NA	72940.11585	73403.08443	NA	34327.24219	19767.84945	9895.070266	33349.73387	16274.62744	12222.86922	46039.49107	NA	114580.3687	52349.1953	31128.9643	63247.26623
P41241	388524.5861	496903.8449	331191.7306	260002.9603	560307.9867	433284.7296	404344.8653	528194.4924	382352.5237	461526.0106	468036.6754	383557.7487	503695.4115	427149.6495	259903.1219	457397.1135	390064.1687	514441.3793	593763.7566
P41317	1230722.232	746081.4993	974302.3667	1452061.807	565847.1509	862279.8406	1854236.225	538625.8039	641422.6766	2874249.616	995682.1812	1683867.436	693633.3709	654655.153	1301441.102	1982888.418	1225985.733	1418543.35	819114.2956
P41731	382411.358	399071.8047	326212.3129	142142.8681	418828.5814	507583.0433	399140.6423	191557.9941	279780.8937	73327.50306	213824.2271	141882.8649	232588.3398	530215.8343	16253.71926	333034.4952	269401.4664	113479.3858	244819.7573
P41778	1721088.121	1971587.314	1138555.643	1312233.633	1554209.545	1371680.36	1415962.208	966878.083	2064359.902	1039830.919	1054831.618	1080400.494	1954498.465	2616219.198	1184098.052	1765855.855	1542369.147	1663471.698	1576778.153
P42125	2346064.254	1858925.182	1440827.053	1012662.526	1950002.038	1662642.861	1224919.688	2492224.683	1723640.307	3139112.209	1695617.18	1839600.841	2387712.043	1734966.416	1344111.302	3038455.885	2788128.843	3490228.961	2504881.75
P42128	1471097.668	1596046.873	1763249.89	1807010.248	1554209.545	1506770.093	1966614.178	1701518.86	1563301.673	1824608.971	2227962.108	1839600.841	2155993.153	1652348.967	1312108.652	1598148.875	2007057.288	1694087.741	1486961.676
P42208	12980273.54	12298949.43	13199184.89	10540893.12	14287143.65	14859870.57	14159622.08	15313669.74	14129842.05	14910782.99	15181688.7	13432006.14	13399396.7	13126994.57	15574623.02	13021953.79	13841774.4	14593647.41	14570228.51
P42225	1317257.389	775879.6944	597416.2671	179746.9665	1100496.2	843613.557	217406.3879	892901.0475	807981.4466	1952135.405	465398.6105	682273.8852	396152.6596	982229.6639	160812.2498	2081539.584	1235872.714	2877908.091	1646635.413
P42227	1259567.284	835308.0303	570015.3638	NA	848606.1346	663623.1149	278998.4965	968354.4009	681821.9995	601464.6899	510942.6908	447938.9114	691617.4165	831506.063	313990.8007	1647474.457	1473160.275	1857373.307	1127695.768
P42230	42143.87137	48948.41047	84897.86251	115102.2504	158951.2305	91931.57648	133013.9166	94641.88201	131478.6813	52174.88973	60497.05783	110443.2105	22324.20087	92249.72487	105692.6988	59020.82175	54108.08935	102764.7911	87276.26753
P42232	697357.9846	592366.225	605242.0739	256272.7749	1216337.905	451229.8418	295103.3809	950223.2161	363396.4888	520544.263	339412.2824	423816.7804	628559.6542	751967.4915	130358.528	601360.7317	474739.2462	1204231.045	914712.9579
P42567	1086496.97	906557.4404	1068025.648	566574.0806	1013614.921	1038432.695	876504.2063	1060947.054	969386.3317	1186976.804	1163272.251	1119333.845	639289.2463	856229.7934	860771.0114	974430.8293	954448.6781	1122588.262	1127695.768
P42669	3153725.719	3539468.654	3657484.057	5453298.786	3098765.616	3460375.454	6023458.283	3973546.984	4499502.893	5091247.614	4071452.879	4409202.016	4684751.477	3194541.337	4181679.607	3748744.274	3737279.088	3724951.962	3542761.041
P42703	270855.0412	266934.1453	370368.1204	304439.2784	325168.632	409011.183	634099.3427	202525.7845	206051.1775	460891.3213	301939.1427	506985.2318	144382.0256	318660.0882	244123.6819	392970.9971	298499.8423	277471.1614	369956.0651
P42932	6778587.292	4421988.689	3274606.938	1559621.941	5792085.263	3481158.49	2539741.739	4904377.89	3357090.132	3354926.173	4416491.259	3202268.131	4654527.273	4966226.618	1504124.552	6629358.295	5052247.656	6470190.531	6396929.091
P43024	3961387.184	2854107.349	4957251.119	4087285.086	2963616.959	5549070.549	4585020.484	3853439.77	4930412.97	4463425.172	2080088.517	4526002.069	3919071.665	3515831.414	3008249.105	3946046.604	4033888.539	4439326.31	3732373.604
P43025	1326872.406	2056083.913	2246884.145	3667800.564	2007922.891	1849690.183	2989253.551	1131009.595	3296963.145	1716701.989	1951931.405	2170534.326	2387712.043	1991998.477	2090839.803	1400846.544	1552256.129	994719.3361	1536859.719
P43135	371986.7561	256134.541	208012.1009	NA	364952.535	302385.8963	NA	185241.3556	254830.1982	254774.2708	159615.7402	111701.7311	208006.9955	424538.9381	NA	227253.8104	418606.8962	395977.7015	386247.7761
P43247	190740.7929	103674.5106	81885.72791	20735.22748	165025.1973	85220.11074	36820.41156	131540.4195	89899.26612	103042.3392	139648.8621	83885.01968	122890.6022	155029.8059	48561.67459	142234.2633	147241.8752	201217.8228	293583.1187
P43274	6365141.543	10984557.89	8987536.581	22049827.44	9750010.192	6255693.765	24273637.86	2242001.321	6914603.556	1569556.104	13801535.18	14989340.19	10175481.7	6031073.731	50990889.08	2239381.448	1670899.91	3704541.266	23052895.79
P43275	296363.6824	386886.4563	375234.6901	316943.144	721587.6355	311342.3455	785058.8946	125431.9668	NA	NA	493569.5154	712120.1922	725793.9379	NA	2634884.854	158104.2763	106527.2845	322131.8046	2045819.756
P43276	2519134.568	3098208.636	2932032.674	5539346.893	4720549.489	2223784.827	6023458.283	1421268.695	2074381.067	1186976.804	4988269.145	5285202.416	3667203.306	2524422.033	20908398.03	1469902.36	838752.2067	2337024.655	10777977.25
P43277	167590.7154	130454.2994	70130.5943	439890.8306	280229.7731	186615.0347	457236.6726	74028.88183	126450.0609	23132.31406	495984.7841	221209.5678	310288.7211	197616.3466	1258770.902	81739.00126	NA	70623.9666	531992.9734
P43406	1105727.005	1436442.186	1360221.344	919213.2062	1264605.282	1184633.038	1114324.049	931244.2746	1082285.774	948215.9294	1311145.843	1002533.792	1289565.998	1578911.235	635543.8276	996376.7675	1018359.117	668763.5877	863775.0398
P43883	2442214.429	1192340.899	1004182.903	1161649.445	1843813.809	1943213.844	788408.8814	3663270.015	1743682.636	4286850.11	3746130.979	1781200.814	1319790.201	1275980.591	2400198.754	3502116.361	3954792.686	4031112.397	2774331.181
P45376	60478459.67	37460158.96	43930111.54	51628864.24	50487676.54	52788910.84	54053795.41	62455751.08	54114288.7	56209727.99	62994149.88	53144024.29	54504312.88	35709097.13	67312240.61	66984141.1	59321890.29	62762889.22	66065008.71
P45377	13461024.41	4703644.02	5199068.247	4055017.046	7491096.94	8666525.913	4011892.924	9928862.993	7876635.355	5670021.427	12815711.24	4613602.109	4906395.632	4268568.166	10166175.17	17461256.22	12556466.78	11327936.1	8492646.89
P45481	1153802.092	663827.8154	619929.4417	362379.7713	984654.4947	863582.9369	417088.5251	1151027.464	865827.617	1157547.627	704834.5436	713510.1128	512559.1628	877702.0682	594010.7884	1124623.282	1255646.678	1194025.697	954318.0324
P45591	3922927.114	4619147.421	4594525.427	6733264.378	4430945.226	5195758.941	7338280.333	3703305.753	5351301.882	4090655.597	3608115.627	3815468.411	4735125.148	4479701.645	5035083.608	3699418.691	3381347.746	3480023.613	3622597.909
P45878	15287877.72	18213711.37	17531741.76	35172163.77	12259913.81	22341763.44	30679181.18	14813223.01	19841905.86	22464271.74	17843413.35	20537342.72	23574878.4	15054735.04	24855391.54	17954512.05	16807868.91	13675166.11	17863499.33
P45952	20672287.49	14552192.08	21461270.09	15273539.01	17376255.79	16938174.15	16407181.14	18616618.11	16534921.55	25014800.41	21786709.11	19564008.94	14910606.85	12209022.93	23681961.04	19631581.85	20367182.33	18981946.98	25048817.5
P46061	1817238.295	1549104.318	1279615.634	607553.416	2442329.286	1101500.895	651148.202	2051831.566	1242624.407	1481268.574	1232279.927	1002533.792	1108220.779	1835943.297	539299.0579	2199920.982	1977396.343	2857497.395	2215473.102
P46062	454476.8752	308283.0255	414220.649	138654.6929	474417.1544	356203.5674	264433.19	469362.9765	322442.9955	347606.6475	457564.2676	287354.4114	240667.2693	385003.7352	312150.6483	415407.2316	343716.9645	467561.0729	518282.9872
P46412	4220992.654	5182458.082	3717938.339	6109415.602	4556440.407	3938385.277	5293001.588	3262912.637	4940434.135	4561522.428	4603797.808	5927602.71	6075064.818	5654705.355	3488288.856	3551441.944	3569200.399	3775978.701	5818111.794
P46414	5153649.346	2976157.993	8141176.634	6797800.459	3745548.47	6557047.783	4236648.83	7286504.293	4248973.779	6268414.692	13702952.79	4798535.527	4563854.664	4029895.537	21121749.03	2880614.021	6357329.242	9623643.013	3043780.613
P46460	793494.6979	626355.4514	370153.5077	180777.3925	628511.7214	360096.23	212003.256	653953.7514	405123.616	341350.0045	536517.9213	403943.2513	453050.7294	688682.5261	149812.9389	670311.9771	468878.2434	795187.4367	767577.601
P46467	1884543.417	1689931.983	1652417.04	1677938.088	1641090.824	1485987.057	1629480.319	2191956.649	1753703.8	2148329.918	2129379.714	1927200.881	2317188.902	1578911.235	1397449.052	2012483.768	2194909.941	2204355.133	1656615.022
P46471	13364874.24	9482396.128	7959813.788	5829759.254	11198031.51	8219690.644	8282255.139	13211793.5	9550169.839	9721438.122	12717128.85	8468003.871	11787439.2	9271513.65	8171343.313	12726000.3	10282460.98	14593647.41	11676142.02
P46638	7211263.077	7332427.105	5793535.352	4442233.528	10039614.46	7118189.749	4135508.672	7316531.096	6754264.923	8956279.521	5382598.722	7446003.404	6165737.427	7160178.858	4085671.656	9766465.345	9096023.177	9266455.839	7564543.293
P46656	373062676.5	168054347.2	216627843.6	286109956	254851751.6	235887455.9	193290079.2	364325214.6	160338633.2	349226233.2	460379780.8	220946767.7	179330271.6	138613718.9	513109155.8	439984196.3	374716607	444953165.8	363257751.8
P46662	54567.6277	98460.1316	38049.92505	87903.62694	63934.48515	76987.53461	82154.2397	81270.24583	82031.04854	38842.3935	23004.00452	69213.95964	64253.43182	156304.8685	97521.56882	40085.12522	37254.83919	63716.98719	52537.84889
P46664	1240337.249	1126621.322	687503.2229	759844.5827	1100496.2	758669.1332	637251.5443	1291152.546	868471.2002	860288.4154	1182988.73	704732.5888	1541434.357	1046487.679	524012.4587	1351520.962	1018359.117	1520596.828	1157634.594
P46718	474317.4636	507244.351	555523.4649	559519.2114	487237.9351	692901.2166	596756.1489	537798.0651	590097.278	553248.9074	544369.0232	524109.0929	394262.6394	504967.9421	637563.1948	580037.2824	584279.094	560495.0525	446076.5274
P46735	597700.2519	641830.5341	339031.6434	310025.9518	792495.3086	539907.938	278729.9131	633399.4035	475607.477	382022.108	482528.2873	358354.2438	673934.2428	655305.0769	256430.8343	436446.5656	373932.5693	502929.7469	462801.3534
P46737	840252.5277	791234.6042	943385.0393	556591.4246	884981.3954	870599.2898	838664.302	800934.954	706373.8527	990782.2909	877958.0435	983067.1161	709151.4842	711044.3154	599362.6982	827042.0426	775783.0089	890686.0202	962597.1157
P46935	5153649.346	4393823.156	3012638.383	1312233.633	4730202.965	4146215.635	2236321.265	3743341.491	3547492.259	3982748.615	2819456.473	3017334.713	3012345.573	4929507.752	1610800.053	5376488.498	4933603.875	5959923.139	4580640.332
P46938	3134495.684	4731809.553	5309901.097	9379243.671	2538864.04	4780098.225	8518248.84	3683287.884	4780095.502	4120084.774	4248901.189	4876402.229	6941491.973	4213489.867	6336524.71	3058186.118	3144060.185	2428872.786	2225452.71
P46978	936331.551	787129.0083	539390.2322	163367.7093	691113.5442	581094.7191	227361.9508	268405.5921	299205.9191	208506.6997	274759.9766	442804.5758	621422.7124	973049.9474	167175.4433	366278.9514	281232.2288	152480.1431	439957.0314
P47199	2663359.83	3811735.473	3375364.075	5593126.96	2847775.254	3969559.831	6158311.827	2772474.848	4920391.806	3148921.934	3036337.741	4117201.882	4221313.696	3368955.95	3370945.805	2515604.71	2491519.392	2194149.786	3432985.347
P47226	1182647.145	2722668.195	1904309.881	919448.7629	1641090.824	2587487.952	2067754.336	1331188.284	3046434.03	1059450.37	1025256.899	1966134.232	746124.7518	2818172.961	460297.3159	1154218.632	1077681.007	1040945.48	758668.8044
P47713	NA	362229.4098	231818.9971	NA	249414.9142	180267.8956	153125.075	121038.0445	236012.4553	86115.55952	158762.0167	213839.4844	399213.3639	440876.0796	NA	179549.0665	135087.8086	178390.5008	241154.2471
P47738	42113776.37	32578133.23	36574840.57	14950858.6	34655976.82	27953183.1	24835527.62	40035737.87	36877885.63	32470191.91	40024452.03	36792016.82	29216729.64	26070394.82	19308265.53	38276652.06	34011217.1	35310503.53	62671941.79
P47739	NA	136173.7804	85342.90678	140275.6241	14911.53044	114578.9545	81040.46181	13668.10082	72901.56719	61813.92616	285189.9939	88917.83665	92969.54791	82067.67514	15552.9679	12188.05549	40621.35646	1170.206415	35600.95621
P47740	980731.7785	1173563.877	567348.3224	179424.2861	866148.4302	726400.3528	356039.2022	745087.1015	672162.599	879625.3466	498640.5938	895851.5429	891071.97	1257621.158	144946.4026	871872.0916	752755.2398	569296.1444	766929.9244
P47753	12403372.49	12580604.76	11990099.25	14520618.07	11970309.54	12365906.28	15283401.61	14012508.26	15833440.03	13439324.14	14984523.91	12458672.36	14306122.79	11933631.43	14401192.52	13909814.28	13940644.22	15308021.76	12574306.79
P47754	3999847.253	3858678.028	3979906.894	4980034.197	3986885.356	3647422.776	5180623.635	4844324.283	4740010.843	4345708.464	4968552.666	4302135.3	5571328.1	3598448.862	4480371.007	4074293.119	4093210.43	4776102.789	4570660.723
P47757	10288068.66	8121062.031	9854047.956	7464673.288	10618822.98	8749658.056	11159130.74	9798746.845	9470000.522	8308837.628	10942645.75	10804004.94	9933688.077	7885376.461	6720556.511	9500107.199	8522578.238	11838203.49	14470432.42
P47758	712477.5995	498160.9666	380509.3262	NA	523796.6119	450266.5481	252671.7134	344769.7585	361045.5236	313758.1892	259302.2572	365936.514	374119.2156	660469.5854	116864.0772	532620.5999	391501.7358	405356.4162	541812.9083
P47791	9288106.843	11453983.44	13702970.57	19468384.22	11294566.26	15483361.64	16182425.24	11510274.64	16234286.61	12458351.58	11632722.51	14794673.43	14608364.82	11566442.77	16001325.03	9648083.947	10677940.25	11021775.67	11077365.51
P47802	756723.9867	505277.4579	263980.6751	110977.3193	540638.0652	343891.697	218261.5842	429889.7408	310722.2415	335090.4186	514352.6558	348906.0928	529211.6912	666508.9209	95020.77507	436452.4846	425828.3476	360023.2406	483878.2867
P47809	151665.362	337631.5109	91693.32683	131351.3598	44152.96942	NA	237960.3156	193328.5746	264175.9363	214339.5626	180039.0548	NA	232570.2053	128908.0047	NA	141738.048	243821.8674	190302.1828	352181.3843
P47811	702933.7332	675029.2479	469887.9594	263621.2832	641058.3434	486310.567	407138.5812	746361.2388	519774.7577	744938.7944	657014.1959	600533.3145	682997.4738	723803.2034	119426.4227	795056.3753	569758.0839	1102177.567	562409.8224
P47856	605137.4679	524774.5788	219497.4069	56989.33863	400377.8938	414799.2584	276537.4193	232648.6737	283697.1648	163982.3169	422096.2938	307661.074	418011.8107	510215.986	37194.43997	503289.6355	334718.8224	263546.9848	355816.9557
P47857	472193.5063	474151.7273	328979.1039	434381.6005	376452.7203	324501.1246	399381.1311	242621.576	388982.5262	267960.504	261563.7373	398705.7423	473014.823	471563.8718	237496.9998	330269.3031	253508.1433	191087.9946	247485.3108
P47877	334122.8174	159764.292	200984.2906	476429.008	124939.1405	294884.2595	379992.5628	153700.2004	80835.4234	121071.634	244436.0322	91710.13659	171634.182	96727.59057	315691.2082	363404.2564	347555.0908	200464.6682	132706.8388
P47878	150164.4578	110006.1224	505833.0678	236610.7824	236504.3561	485770.2081	309125.9019	200234.7394	679150.357	122635.3043	183618.5816	306413.2601	236146.736	480518.6852	130587.8803	152012.5668	65755.74477	153666.0046	174935.5524
P47879	255025.838	560460.3091	578516.2434	733241.7348	244181.7652	416759.0987	659073.0952	138751.8567	473209.4123	136518.028	311509.5215	535468.8715	541357.791	566373.8196	208118.5671	265214.7788	250245.4394	115480.6546	61103.14733
P47880	869390.8381	1962198.803	1571811.33	2054398.556	939708.8784	1787341.076	2157656.698	207896.5787	3016370.537	290229.5622	812270.6226	1995334.246	1521284.888	1643169.251	347550.9131	474115.5264	584859.4598	156177.5407	682194.066
P47911	2365294.289	3116985.658	3395515.502	8809174.961	2616091.844	1756166.522	13372976.41	973657.1344	1894000.104	431962.4404	3765847.457	1333467.276	7616499.175	1165823.994	9696802.965	1006241.884	791054.4409	678063.7212	3632577.518
P47915	1711473.104	1652377.939	2659988.405	3474192.323	1747279.054	1776949.558	9720692.938	1221090.005	1402963.04	843488.2793	1873065.489	883247.8438	4714975.68	773761.9744	7104588.311	1795451.205	2185022.959	1796141.22	2794290.398
P47930	793593.7326	148992.8533	394424.8944	174993.8841	349171.0333	476686.9823	687555.2874	600314.8707	208159.6305	144013.6394	578254.7495	81730.15603	107098.4561	121691.8296	499344.816	1085162.816	535799.2679	481099.4873	139780.3853
P47931	101065.3713	142679.0796	166021.5642	351907.7167	507759.2932	328499.7807	394771.3875	457208.1265	59387.12486	501533.9957	183304.1037	239189.9627	260945.6946	161440.0019	753587.7358	161387.387	287460.0385	180486.6792	359639.1457
P47934	502547.1548	418979.2035	848007.3263	490016.0041	506841.2477	340572.6462	603352.7348	504043.9345	502089.4065	320948.7181	476079.0271	346340.385	734413.8806	574391.384	339591.854	356941.6186	249097.5608	308080.0611	663615.0288
P47941	3682551.678	4534650.822	4715433.991	7970205.917	4199261.815	5351631.709	6248214.189	4504020.511	5050666.945	4738097.49	4850253.793	4818002.203	5672075.444	4397084.196	6859234.661	4015102.42	4182193.265	3765773.353	4251313.249
P47955	58459306.01	72760960.39	57330810.7	86370787.47	65064424.45	91445357.36	97881197.1	84075049.53	80670374.82	84167446.1	43080506.25	57816026.43	79388906.74	63982623.9	79686598.63	80598001.89	75734279.93	98991874.05	75545636.84
P47962	5182494.398	3736627.385	2982411.242	3302096.109	4537133.456	3439592.419	3753423.632	4614118.79	3567534.588	3541310.961	4722096.681	2404134.432	5349683.944	3121103.605	3584296.806	6027586.188	5249987.29	4204603.31	4989804.283
P47963	6134381.124	5426559.368	6529062.449	13445016.73	5425253.196	5278891.084	13148220.51	2872564.192	3427238.284	3609979.04	4347483.583	2793467.944	9913538.608	2478523.451	11414278.52	5928935.022	6159589.608	4816924.181	7534604.467
P47964	3557556.451	1333168.565	2246884.145	9626631.979	2094804.17	1963996.88	4922154.343	5004467.234	722611.1456	3835602.73	2898322.389	874770.1066	6326933.177	487823.9036	8992744.664	6145967.586	5813545.248	4347478.18	3023821.395
P47968	1557632.825	1642989.428	2246884.145	1817766.262	1641090.824	2161435.719	2045278.745	1651474.187	1723640.307	1952135.405	1794199.574	1810400.828	1954498.465	1578911.235	2400198.754	1775720.972	1661012.928	1479775.437	1896125.628
P48024	6884352.484	6684619.845	7042923.846	9637387.992	5048767.654	7242887.963	8686815.77	7226450.686	7405640.62	6925666.311	7797867.379	7076136.568	6991865.645	5461931.309	9547457.265	7783576.926	6831904.365	6204851.487	6017703.965
P48025	305267.1886	246512.2561	231507.6575	167522.7573	406027.1076	315796.1501	173483.465	370887.0721	345723.163	248174.2873	297216.0602	314575.6371	277967.9658	422919.6362	120101.6786	394689.5004	384071.6691	591015.1657	542553.3952
P48036	34710212.94	55204444.79	28211998.24	42701373.13	35428254.86	39799513.49	37421858.36	68861469.14	62632278.58	79949264.07	39235792.88	54701358.34	64176057.86	39289186.56	46083816.07	55047350.13	56355795.77	62660835.74	29340049.18
P48193	218265.7033	339613.4256	277616.1384	151210.1874	266037.2335	289504.5707	202662.4005	284459.923	371923.4977	272424.9101	162957.6834	322149.1473	262354.1425	336037.2915	142930.2357	293373.7673	267000.9073	520020.6429	384946.4351
P48410	42600.0078	32141.75524	10307.75734	NA	28679.51018	25173.55598	NA	13056.95528	NA	21314.76809	NA	6495.085503	NA	25450.58036	NA	11190.29761	13766.92995	7760.136292	9129.75508
P48428	9490022.209	9482396.128	9924577.951	20328865.3	9750010.192	12573736.64	14159622.08	10609470.54	12827090.65	12262157.07	13604370.4	11582671.96	14507617.48	8803348.109	20375020.53	10851628.16	13050815.86	10511508.28	10079404.65
P48441	100210.5962	98646.96297	93013.54759	67896.04376	146068.6675	107941.892	88482.35462	148319.3972	93310.47054	116175.5999	139811.5231	142586.5852	178569.6291	108349.1116	175197.4409	97875.56964	139255.1714	143620.8807	167465.8154
P48453	177587.449	464094.7543	203454.8556	255873.7268	219783.5713	414558.1752	527078.4467	289221.1731	435538.8526	311003.6182	249042.7875	351870.8675	320877.2669	430217.5108	86061.84654	331315.0054	271274.0608	294301.821	378451.7058
P48678	73843333.91	112662132.2	112847992.9	105516491.3	89198113.05	115345848.5	133729764.1	72064328.17	147311119.2	67589009.75	95230592.77	115826719.6	88758409.7	118418342.7	93447738.15	61558327.02	73954623.22	72764130.1	89317496.67
P48722	1038421.883	1464607.719	1178858.498	839016.3704	1814853.382	1184633.038	1024745.335	818976.0584	1723640.307	877000.264	889921.017	2433334.446	1894050.059	1165823.994	212564.8019	732789.733	785372.3925	1051150.828	1117716.159
P48725	253142.2561	194010.7636	193818.443	140093.8475	215266.7102	138411.9007	67551.96086	198097.8319	161990.1211	129452.0826	152501.0488	155564.0444	46867.96648	205017.952	77340.91105	168792.1435	146072.2452	168165.7628	192659.3372
P48758	7047807.781	9228906.331	8957309.44	9723436.099	7925503.334	8115775.465	9304894.512	7566754.458	11724762.55	8328457.079	8113331.041	12848005.87	12492670.6	7885376.461	5643133.959	7270590.868	6594616.803	7347850.445	7903849.984
P48771	4788278.683	5088572.972	2015142.731	1925326.396	2818814.828	3013540.186	1505864.571	6405718.06	4840222.489	6631374.541	4209468.231	3066001.402	4311986.305	3607628.579	5451118.059	8631976.946	9422293.574	8337769.185	3293270.827
P48774	1384562.511	1492773.252	1279615.634	3581752.457	984654.4947	1434029.468	2865637.803	1571402.712	1162455.091	1265454.609	1025256.899	1119333.845	5823196.459	1780864.998	1152095.402	1598148.875	1364403.477	999595.4513	818513.5231
P48962	1423022.581	1201729.41	807166.4286	279816.6126	1129456.626	1049543.306	500514.5461	655472.1067	843343.1301	627506.5686	480936.1816	895816.5029	1400388.076	2001178.194	95777.10437	975745.8493	793146.5262	547741.4293	816945.7266
P49070	56210.73803	85623.78379	46444.90891	19696.30415	74380.41439	57865.6869	22922.51773	23600.8673	74222.55711	46154.07251	37970.88218	123318.4697	34327.64238	74208.46088	32616.24753	46690.90588	41147.93711	39075.3584	60447.18766
P49117	136055.3812	74679.31485	67921.29257	NA	102490.9487	77900.53337	18473.58694	161632.2809	117416.9832	131486.6197	100910.9103	113252.2518	50634.80891	116089.4486	58107.2117	143287.8578	167469.6511	165996.1058	80033.56661
P49138	157357.4524	110106.5795	96509.4172	65233.39265	204477.0207	120875.1751	131905.8699	131548.4266	101387.1283	98177.69628	106556.724	56115.02832	163868.5768	123903.2233	34341.61707	145499.6169	104922.6273	175702.4122	182855.3698
P49182	607131.6225	435874.7679	232812.4625	152142.7337	666319.5579	470762.778	197893.0802	246109.6896	505832.3115	489630.8745	283149.3384	677336.163	316564.2731	568692.616	65455.98023	976138.481	778641.3353	683684.8268	614404.581
P49290	21747.15029	55831.59732	137697.7255	120130.6867	91126.4913	78390.59736	130493.2791	44159.51896	21633.38945	NA	NA	52155.70118	78880.2334	182367.9196	84730.32295	32105.52843	6003.59281	11733.08841	29774.06236
P49300	484631.4928	844632.6995	865485.6668	458860.1358	818762.4153	394131.5685	983219.4343	342765.9698	804539.1766	113735.9212	555040.5673	323001.7877	514857.2097	627393.231	453960.7912	261313.1252	269236.3539	163347.8181	585385.8752
P49312	39806172.18	36145767.42	47255097.05	35925084.7	39772318.8	50191031.37	43377889.87	49944583	37378943.86	45419029.77	49389779.48	41269352.2	41004168.84	37269648.93	53764452.09	38572605.55	44491417.71	47250760.5	40118026.44
P49442	300398.1437	284980.7411	231599.3465	154060.5309	342657.8334	229689.9546	167241.9935	299045.9432	392133.1803	291834.4333	245631.8366	327577.4298	323714.3121	259778.6328	115842.1259	309753.8068	217155.689	339290.0559	418954.9452
P49443	1846083.348	2272019.666	2196505.577	3205291.988	2162378.498	2223784.827	2472314.967	2402144.272	2635566.283	2530909.218	2267395.066	2433334.446	2951897.167	2083795.642	2965578.905	2160460.516	2254231.831	2347230.003	2215473.102
P49586	9297721.861	4590981.888	6065579.621	3022439.761	7018076.643	8489870.109	3641045.678	6866129.045	6072825.732	4394757.092	9730082.305	4302135.3	2508608.855	5085562.933	4896405.458	10457023.5	11073419.52	9899187.405	4141537.555
P49615	393883.9968	372567.0993	292531.2173	232198.6657	442693.9034	375474.6373	296555.3041	427087.2391	355263.3116	325192.4054	310769.1677	283668.3963	398595.7827	393413.2735	159261.188	317419.0023	243059.5811	464573.9676	449005.5425
P49710	903437.6148	1417665.164	2377868.423	3495704.35	1042575.347	1631468.307	2663357.487	1351206.153	2284825.523	1137928.176	2356119.221	1362667.29	1773153.247	1597270.668	2656219.954	950287.9297	1028246.098	1030740.132	942460.2615
P49717	2422984.394	1314391.543	1531508.476	997608.4097	2123764.596	1891256.254	1123779.53	2582305.093	1052222.28	2521099.493	3006763.022	1898000.868	2488459.386	1496293.787	1909491.453	3077916.351	3490104.545	2643185.091	2874127.267
P49718	999961.8133	572857.8379	415365.25	209730.4294	965347.5438	601717.7255	245562.6841	1231098.94	390247.1972	828958.1136	981190.5692	434191.5452	899483.3657	638856.8609	549663.6495	1598148.875	1512708.202	1459364.741	1227491.854
P49722	6345911.508	6055589.607	4473616.863	3872164.818	5222530.212	4863230.368	4405215.759	7977120.771	6072825.732	7837970.796	6644453.367	6862003.137	7475452.894	4681655.407	7371277.062	8533325.781	8700543.909	7970376.663	5359049.8
P49769	232864.1843	193085.9953	230509.1543	35823.6555	227616.4013	239982.7531	116433.6734	131162.0817	94962.76015	73008.98127	84256.30207	133900.5545	190117.2897	322745.98	30141.37592	105712.6155	161357.519	90299.46903	186275.3816
P49813	330628.7201	1023347.701	618782.8255	1688694.101	366192.0412	801457.2473	1528340.161	181948.4161	1342836.053	209224.7716	290724.4095	681105.8847	735690.3495	853556.66	277605.9211	160837.9	206024.925	194906.8357	509246.4516
P49817	3942157.149	4497096.778	6075655.335	1129381.405	3369062.928	3876036.17	3225247.252	1241107.874	3086518.689	1088879.547	1646325.983	2929734.673	2629505.667	6132050.612	421948.5404	1390981.428	1067794.025	804674.3281	4021782.252
P49919	494357.083	810525.1778	904896.8207	1409037.753	474852.5261	405348.1729	435195.9847	580228.941	705654.3331	401819.1154	8487944.138	481091.6333	601830.3765	839995.4648	725581.15	263122.3876	463756.7869	172132.5815	265160.1955
P49935	4288297.776	5595552.567	6005125.339	10971133.65	5319064.966	7180538.856	8540724.431	5184628.055	7906698.848	2893869.067	5560047.031	5207335.714	6296708.974	5847479.401	5813814.759	4064428.002	4201967.229	5194522.051	5059661.543
P49962	2547979.621	2281408.177	2559231.269	1742474.168	2451982.761	2961582.596	2281272.447	2292045.993	2605502.789	2835010.714	2671582.882	2618267.864	1753003.778	2111334.792	3264270.305	2456414.011	2610163.173	2684006.482	2425044.882
P50096	961501.7436	840237.9375	757718.8562	551718.9505	1023268.396	860412.4848	735918.2633	1050938.119	547119.5095	1030021.194	1143555.772	775997.1681	955439.4478	584907.6672	1088090.102	1203544.214	1235872.714	965070.7596	1357226.765
P50114	21707.15181	805186.8704	503066.2769	1484329.847	111153.0122	791804.5663	1573291.343	65948.0685	1362878.382	51986.15061	48345.3976	622566.6713	561797.412	617814.1968	19891.67384	16926.07365	24890.08099	NA	16825.52025
P50136	2211454.01	2215688.6	3143622.661	1796254.235	2423022.335	2629054.024	2449839.376	2071849.435	2555396.966	2442621.687	2395552.178	2579334.512	2176142.621	1982818.761	2090839.803	1884237.253	2145475.032	1867578.655	2884106.876
P50171	2115303.836	2037306.891	2115899.868	1322989.646	2123764.596	1787341.076	1584529.138	2412153.207	2124486.89	2991966.324	2474418.094	2657201.215	2478384.652	1597270.668	1909491.453	2199920.982	2353101.648	2459488.829	3083699.047
P50247	8682360.745	5811488.32	6539138.163	3237560.029	8195800.647	6047863.407	4843489.776	8777835.529	5802254.288	6268414.692	8468227.66	7426536.728	8785168.36	7766040.146	4363027.957	7734251.344	7711845.737	8868447.273	10777977.25
P50396	5874775.653	5548610.012	6236866.753	4646597.782	6361640.314	5185367.423	6540396.867	5915280.271	6623989.783	6444989.754	6743035.762	9090937.489	6437755.255	4562319.093	3306940.505	5159455.935	4300837.046	5653762.703	7963727.636
P50404	NA	314561.1228	250165.8641	420466.546	NA	1423637.95	379731.846	108526.8764	415802.1689	NA	NA	303080.5652	149680.3284	187573.7368	NA	NA	NA	NA	NA
P50427	319670.4847	220208.4648	174159.7181	162679.3244	339244.3645	260434.2994	NA	244929.6363	163881.1149	548397.998	122876.0536	175116.3734	263015.045	265205.6811	159648.42	438106.8647	407131.0765	249840.1821	222821.7062
P50428	1144187.075	1445830.697	1904309.881	2732027.4	1573516.496	1932822.326	2123943.312	1501340.17	1843894.282	1108498.999	1656184.222	1362667.29	1753003.778	1909381.029	1984164.303	1104893.049	1176550.824	1357311.263	1746431.499
P50429	3672936.661	2027918.38	2911881.247	3603264.484	3253221.223	3148629.918	2213845.675	3893475.508	2605502.789	2570148.121	5185433.934	1995334.246	2337338.371	2395906.003	6645883.661	3600767.526	4182193.265	5419039.703	3383087.304
P50431	46152083.69	23095737.1	26801398.33	16241580.21	40834201.1	27953183.1	21127055.17	47242170.69	24551853.21	39435097.12	42291847.1	36792016.82	45235557.27	22123116.73	33709458.05	43702466.14	37966009.78	33881754.83	79038499.84
P50446	106818.0362	77498.21528	54689.8654	213661.7523	59830.69621	299877.3839	115250.3335	61142.57888	185572.9277	105601.6966	2651866.403	65135.98311	52896.58677	83054.67826	64678.74253	204349.9694	58132.88186	38923.91104	53884.79666
P50516	2826815.126	2469178.398	1531508.476	1430549.78	2394061.909	1704208.933	1618242.524	3383019.85	2334931.346	2884059.342	3125061.895	2267867.703	2770551.949	1982818.761	1344111.302	3304814.031	2867224.697	3633103.831	2674535.096
P50518	2797970.074	3220259.279	1188934.211	4076529.072	1978962.465	2213393.309	2213845.675	4093654.198	2946222.385	4708668.313	3608115.627	2559867.837	5017217.71	2230671.106	3936325.956	5041074.537	4814960.095	4704665.354	1886146.019
P50543	9807317.785	12111179.21	12292370.66	8475738.547	13804469.88	13820718.78	12586330.74	9628594.959	18639366.11	6111459.082	11928469.7	16449340.85	8382178.986	9271513.65	6091171.06	7645465.295	8028229.152	11838203.49	11376753.77
P50544	3307565.998	2553674.997	2065521.3	1548865.927	2712626.598	2078303.576	2629644.101	3002680.341	2034296.408	2805581.537	2395552.178	2598801.188	2659729.871	2864071.543	846144.7336	3452790.778	3499991.527	3010577.613	3343168.87
P50580	7759319.071	5914761.941	7607163.81	7927181.864	7529710.842	7565025.018	8484535.454	8957996.349	5782211.959	8269598.725	9513201.038	7319470.013	9157933.532	5526189.324	8982077.114	9371860.684	9115797.141	9603232.317	9460668.921
P50608	187463.0334	668850.6688	470917.6973	1140137.419	151499.7128	487210.4725	848091.6884	113516.3303	613916.5841	155905.9698	201082.4527	378016.5595	806006.9579	526291.5055	244857.6093	88348.13607	193154.0522	NA	183001.0721
P50652	19407.91269	49136.744	15129.69163	NA	NA	83228.88808	22304.77612	NA	56852.97276	NA	43374.67612	NA	NA	41294.31203	NA	8601.345759	NA	NA	NA
P51125	2759510.004	3370475.455	4251951.163	5819003.241	2336141.056	3460375.454	5652611.038	2422162.141	4058571.652	3629598.491	4051736.401	3630534.993	3626904.369	3350596.517	3701639.856	2614255.875	2906772.624	2214560.481	1876166.41
P51141	51445.15079	40554.33054	101450.3457	NA	44348.7419	88149.2718	94446.02783	27323.79056	83869.93224	79267.97862	69649.54589	70337.67349	34005.45237	86808.90691	49535.30188	37794.54381	75704.42125	99597.56144	68522.58711
P51150	4355602.898	6431130.047	5995049.625	6593436.204	6496788.97	7003883.052	6450494.504	7026271.997	6523778.137	5846596.489	5086851.539	4662268.798	6810520.426	5544548.757	6987245.261	6412325.731	5141230.491	6949841.879	7604461.727
P51162	NA	NA	56890.60277	21953.23844	NA	43069.82808	NA	27529.1739	73161.21557	163708.6256	141726.979	44908.6472	NA	NA	NA	NA	22772.88272	NA	13965.66382
P51163	738876.5914	1098455.789	1289691.348	1538109.914	912137.5872	1101500.895	1359773.232	1010902.381	1082285.774	909426.3122	807622.4627	1187467.21	928045.2376	1018948.53	1088090.102	654501.1548	698240.4	927930.4372	690284.5347
P51174	27979700.74	15960468.73	26700641.19	27427834.13	22975271.54	23069169.7	24947905.57	25722961.58	22347197	35020720.58	29771883.04	27058679.04	21358436.84	16890678.33	34242835.55	26635814.58	28375637.52	23676406.99	29938825.7
P51175	296986.7356	276255.059	165966.1478	242624.4695	222224.9353	175650.9442	77177.58205	399114.2691	221601.0186	322801.7752	181822.4103	152993.4699	431031.3899	335502.114	153610.5867	267800.4258	297168.0659	330892.0752	209181.5772
P51432	1499942.72	1351945.587	608069.3191	612584.0034	1515595.644	1132675.449	594048.964	1421268.695	1162455.091	1206596.255	1035115.139	1099867.169	1158594.451	1211722.576	345745.9636	1765855.855	1453386.312	1734909.133	1656615.022
P51437	43804.28874	79461.5407	18229.58569	14555.25243	27454.67721	NA	NA	114832.5052	NA	20850.96426	106820.9249	NA	8535.586966	239216.0678	43522.11061	74240.5262	22137.44641	80453.14532	103781.9413
P51557	1874928.4	311560.5547	249093.8081	156484.9363	524756.1674	901823.7227	1044977.862	1050938.119	661092.2184	2118900.741	3164494.853	877886.7213	370920.4874	155436.4674	1386781.502	3373869.846	2026831.251	1826757.263	324762.4097
P51569	1076881.953	436514.1255	795885.6596	1484329.847	923867.5252	1091109.378	921462.1302	1561393.777	947472.049	905616.2147	1646325.983	654706.1526	906716.0175	627542.8604	2410866.304	1479767.476	1552256.129	1265463.132	1536859.719
P51612	76618.61254	79944.95513	53235.7384	NA	187116.2105	71891.2225	NA	44986.95758	66306.739	51923.46646	NA	28518.6797	16890.79589	108273.838	NA	67468.22237	47708.34495	67204.86892	81542.98241
P51655	451454.8752	292671.8094	258958.9394	293507.942	487621.1781	300497.7575	169064.7639	507761.2527	135812.835	371784.6783	263205.1342	276997.1666	274566.7355	384556.683	174335.5029	433078.6148	396383.9274	625243.9024	474286.8849
P51656	980731.7785	609130.3502	402327.2766	147182.0603	1274258.758	554810.4137	575698.7681	1461304.432	47411.0315	882549.6258	671406.2396	902247.3191	789875.2933	510146.2202	435305.3798	954176.7586	820839.962	682293.8379	1287369.505
P51660	9086191.477	5248177.659	5390506.806	3183779.962	7857929.006	4925579.476	3641045.678	10509381.19	4830201.324	11869768.04	9118871.461	7154003.27	6064990.084	5416032.726	5739141.909	10062418.84	9837546.806	11021775.67	9340913.618
P51661	114437.9375	115106.9005	NA	NA	84746.12324	61138.28762	NA	NA	24228.67065	NA	NA	10578.1915	NA	213556.9243	NA	26458.83439	54714.55681	NA	105827.7611
P51830	NA	41753.33728	22041.83271	NA	66196.19791	18782.25291	NA	86606.9096	39070.71686	109037.0626	NA	44470.16033	NA	56210.70874	18140.1688	51375.75106	72893.15687	112145.5469	73904.59001
P51855	2461444.464	3361086.944	4876645.41	4194845.22	3610399.814	3948776.795	4495118.122	3212867.964	3457301.778	3874841.633	3164494.853	5012668.958	4100416.884	3405674.816	3136259.705	2377493.079	2570615.246	3480023.613	2804270.007
P51859	11249570.4	10609017.45	14509027.66	20974226.1	12839122.33	15691192	15845291.38	14212686.95	16033863.32	13733615.91	15280271.1	14308006.54	15817332.94	13035197.41	23041908.04	11443535.15	13841774.4	12144363.93	12873695.05
P51863	1288412.336	1239283.454	1078101.361	514663.4088	1177724.003	1038365.15	931612.1069	1100982.792	962861.5515	741141.4496	952422.255	1060933.818	1047772.373	1175003.71	212206.3722	1035837.234	780724.5224	1173615.002	1437063.633
P51881	15287877.72	11266213.22	7516482.387	3065463.814	9943079.701	9030229.039	4124270.877	6605896.749	6704159.1	5719070.055	5885368.932	7027469.879	9168008.266	14228560.55	1482789.452	11246232.82	8463256.347	6541627.965	8392850.804
P51885	35479414.34	77173560.57	83628423.35	133374566	47302029.65	70142745.7	125863307.4	13812329.57	106224344.5	12752643.35	44066330.2	74557367.42	89262146.41	87023712.28	27308928.04	14896325.93	17994306.72	16940877.41	39818638.18
P51910	235267.9386	179284.8841	141451.9364	552063.1429	207215.7117	181888.9724	201659.9892	142169.9079	65994.67993	522578.8001	267689.6473	247953.86	529280.1994	156131.3719	757479.2581	477945.1647	199228.6137	287470.3612	410465.2922
P51912	205719.0671	313913.3155	651406.9787	322649.2091	167923.1706	252883.8226	324780.1507	NA	221072.9032	NA	72787.22633	196550.1565	153944.9634	292451.0797	NA	136493.752	82622.54009	51349.84051	98006.84164
P51949	543783.0801	568437.7269	660101.312	397304.5468	645025.9218	770205.7964	600843.3351	705620.872	539997.4679	662278.1221	739630.1855	492649.9719	397853.2748	590877.2368	775367.6727	584586.0876	698478.6763	546842.3381	677573.5073
P51954	123516.437	318352.2036	158398.2792	58200.68086	251843.7286	263427.0566	77604.05638	153420.9511	378603.6061	135538.0364	35185.6338	280255.8881	50377.0972	297449.4353	6809.278524	129535.8854	126672.0097	166179.8021	169306.0552
P52196	4874813.84	2403458.821	1481129.907	1882302.342	2838121.779	1891256.254	1348535.436	6495798.47	3236836.157	7916448.602	4012303.443	2968668.024	5359758.679	2570320.616	4523041.207	8829279.276	8512691.256	9184813.056	3502842.607
P52293	228310.512	78150.81068	54483.011	44265.83528	170241.9354	105940.4856	20091.49233	162623.1655	84777.84975	100939.134	134988.8723	48819.11298	130905.0534	187554.4594	38517.9629	297260.6232	211586.3522	229810.1459	301471.9992
P52430	221979.023	454898.7078	521911.8917	459800.2113	466606.5274	430389.6527	606144.2031	597660.5012	295187.4321	914959.9784	450064.1191	775667.2079	612897.4722	474581.2446	430427.1091	1006241.884	833912.5292	952015.0581	588090.3491
P52431	69004.09563	40257.09028	NA	NA	70201.42487	58624.57945	NA	33911.27087	54525.85793	16193.30652	76158.2513	NA	85562.40172	62073.05928	57724.13998	62879.66073	48683.39909	121120.1298	86938.45778
P52432	980731.7785	929654.1164	923758.5567	1150893.432	1003961.446	1101500.895	1092808.167	1100982.792	890421.5591	921310.7948	1251996.406	771387.4593	1219042.857	785187.9675	1653470.253	1114758.166	1196324.787	1006601.423	1067818.117
P52479	600110.7367	463650.6778	466285.8917	205977.6563	786507.2578	415005.0105	309051.7324	753515.6252	520264.7927	458634.1034	333366.2241	427064.7952	726546.5206	621473.2318	180597.3548	771653.3594	664548.5324	1112382.915	683160.0921
P52480	57593954.44	46848669.98	62368667.53	25491751.72	55121344.75	52477165.3	42029354.44	56450390.4	56619579.84	56798311.53	56684876.65	56258692.39	46646020.08	48652497.37	35522941.56	54850047.79	53785180.53	60211552.26	53390905.83
P52483	365877.374	376572.2381	210756.7253	210617.8005	574784.3385	313510.0162	115209.8775	385193.843	512632.6738	335684.8879	268057.3596	254256.1962	264993.7229	426624.5697	192810.6328	411282.6264	444424.7715	643879.8881	494726.1212
P52503	5201724.433	6525015.157	8211706.63	10756013.38	5763124.836	7066232.159	9282418.921	5574976.499	7996889.33	5807357.586	7038782.944	6803603.11	8392253.72	6168769.478	9206095.665	4912828.022	5368631.071	5153700.659	6985725.996
P52623	618365.8088	561704.2868	489318.9731	288686.0212	780095.4194	486870.6698	352354.3291	651284.3685	551904.6156	552988.9496	659246.1013	657099.5804	610872.4505	545065.8617	364201.8919	631688.0729	665305.8752	511575.7176	912695.081
P52633	48109.31664	82037.37259	NA	NA	57288.83959	32327.70038	68272.75305	45174.82528	24956.50783	56059.54109	NA	3874.452438	26402.65484	58738.80266	NA	28845.00877	51835.46773	49008.63166	42326.61361
P52734	37906.72549	NA	NA	NA	44713.54674	NA	NA	52223.91764	16419.37752	33904.07951	60452.10426	NA	NA	12170.37632	NA	69197.67594	45334.08517	70952.47675	57019.69109
P52760	1567247.842	1971587.314	2871578.392	2861099.56	1785892.956	1880864.737	2359937.014	1711527.794	2324910.181	2952727.421	2050513.799	2822667.957	2458235.183	1661528.684	2357528.554	1440307.01	1532482.166	1734909.133	2305289.579
P52795	176317.3052	115297.4873	126558.0165	131767.6176	276544.0762	135261.1925	52634.34949	143434.0363	122690.12	78932.5841	163139.075	110421.7971	110761.6295	82007.7316	123412.8861	92204.80472	NA	89022.88206	164264.357
P52800	98860.64777	199251.4305	218609.7365	353745.9194	140680.0976	226370.9038	242149.7657	122749.5723	202724.1509	74052.04939	116611.1424	233812.2936	209063.8351	243499.3235	112010.3419	179788.7889	99069.53417	86401.53642	71067.48709
P52825	3528711.399	2178134.556	1622189.899	643139.6863	2799507.877	1382071.878	824944.0777	3943520.181	1543259.344	3590359.589	2849031.192	1771467.476	3032495.042	2450984.301	1066755.002	4024967.536	3331912.838	4112755.18	3053760.221
P52875	347692.4915	194103.7099	71095.84767	36907.64652	281618.9083	196636.6146	121170.4041	97329.98154	NA	NA	77407.29024	65222.70715	225301.2845	528939.8537	NA	94009.43048	86650.69418	NA	186609.6985
P52912	373380.9336	473944.2412	487091.2328	442619.6312	471586.7554	511562.9946	588133.3886	552454.1478	352428.3242	487170.5954	502797.8134	363000.9393	495403.9051	400263.1779	489388.7916	491458.4013	540135.698	488204.4505	429069.2784
P52927	702772.2009	744939.8564	914713.5886	1559621.941	642552.7014	942789.1645	1123779.53	822521.223	657852.3759	748136.7649	603167.5063	1022000.467	1067921.842	611685.8181	1397449.052	645102.6583	760173.4422	719058.6035	1107736.551
P53026	3442176.242	2478566.909	1460978.48	1602645.994	2258913.252	1766558.04	1404724.413	2492224.683	1463090.028	1285074.06	1971647.883	1489200.681	3979520.071	2524422.033	1162762.952	3137107.05	2481632.41	1990042.829	2165575.059
P53349	50497.49467	29944.65589	9835.720233	NA	51191.7045	32301.51376	NA	57016.19547	5633.778469	20750.61077	NA	20757.41349	NA	30009.22757	NA	26967.6771	47052.24485	74322.69082	NA
P53395	5759395.444	3023100.548	4775888.273	2344810.918	3938617.979	2805709.828	3382576.386	5544949.695	3447280.613	8348076.53	5175575.694	5217069.052	4070192.681	2441804.585	4043001.456	7083153.654	7217496.651	7531546.706	6566582.436
P53564	752560.6842	797582.1765	824605.4738	555468.4968	728917.5194	1070326.342	910488.4231	828337.4148	729384.4508	887244.5605	917725.1955	765065.6564	760469.1586	837334.265	971511.9149	806597.5752	953364.0762	662604.6603	738862.2753
P53566	137769.7388	NA	214415.2169	134354.4388	203259.7174	105753.4383	133073.4769	57739.34098	NA	104116.5042	118626.1666	182315.15	167207.3437	NA	44353.11276	204838.2927	163773.8973	60088.37371	75361.91225
P53569	19501.46681	NA	NA	NA	30553.53937	8795.318386	NA	27315.58324	NA	NA	NA	NA	NA	15505.18372	NA	24300.24824	24310.30838	34238.02352	18418.56516
P53657	1211492.197	1117232.811	1773325.603	875271.6647	975001.0192	1589902.236	1314822.051	1661483.122	2074381.067	1265454.609	1291429.364	1596267.396	1400388.076	1422856.055	903116.9179	1588283.758	1394064.422	1694087.741	1297349.114
P53690	459669.9461	372005.6663	443853.3228	332493.1125	512079.2234	393900.8768	253870.7862	390584.6551	331273.6458	232823.0477	467738.9565	310343.5819	272147.7917	398005.8856	240441.2436	399145.5735	295419.0588	264352.1867	206920.1979
P53702	498618.4587	361182.5908	260532.7659	153369.9948	643332.7022	323986.7445	144057.298	1301161.481	312642.2966	1088879.547	512350.4474	406411.6258	432764.2443	377995.9396	610679.902	1114758.166	1048020.062	1245052.436	358180.127
P53762	277908.618	201028.6756	388967.8878	231715.7207	187180.8887	263649.4351	258272.6306	158771.7275	184077.7699	280495.3714	393215.5956	226966.8371	323578.3032	238197.1193	478318.0082	315102.673	342738.1533	138042.6376	166239.3215
P53784	NA	162455.0392	135620.1134	552508.4419	NA	NA	358932.9344	NA	NA	NA	NA	248299.3935	192453.6206	97635.46453	NA	NA	NA	NA	NA
P53798	71770.6246	NA	NA	NA	33667.75054	NA	NA	NA	NA	39078.80789	NA	35736.24167	24974.96423	NA	NA	65100.69306	NA	33642.43942	45758.5012
P53810	906499.0364	916297.0818	510852.7884	412266.1614	775126.7756	604275.078	539119.7444	993818.1311	1022158.786	792177.5283	725989.3396	614420.8409	714330.9051	898415.1805	360896.0181	983965.4644	826003.9325	1183820.349	716329.3171
P53811	462857.3243	385212.4848	251118.019	NA	343129.8884	203671.6722	135616.5899	560770.5715	361348.1628	391421.7872	227436.4841	206877.2279	356584.1404	348325.26	93884.36097	517989.6456	361404.7748	499948.7648	264395.7575
P53986	307542.1017	277179.8273	373727.3634	33345.03977	281099.5513	299011.7704	239402.1247	107569.0214	120354.1865	92566.5332	93024.41737	199445.8245	235567.4388	473634.8158	19279.6765	128468.4797	104563.7299	52546.92781	191559.5844
P53994	2596054.708	2619394.574	1904309.881	2151202.677	2722280.073	2140652.684	1685669.296	3463091.326	2314889.016	3845412.456	1823774.292	2151067.65	3395185.479	2450984.301	2442868.954	3650093.109	3322025.856	4765897.441	3093678.655
P53995	279248.9514	230752.7015	160392.263	88537.47881	368271.3998	246204.1549	41017.95286	261825.7185	223403.8261	224989.0008	83134.92734	169702.6909	34375.49737	249131.9976	NA	301131.695	279672.0631	407266.8573	362771.7449
P53996	2855660.178	3332921.411	3778392.621	4646597.782	3697281.093	3938385.277	4438929.145	5104556.579	4048550.488	4934292.003	6841618.156	4574668.758	3435484.416	3056845.589	6688553.861	4439302.429	3687844.179	4449531.658	3802230.864
P54071	4797893.701	3971340.161	2448398.418	2237250.784	3822776.273	2629054.024	2539741.739	5274708.465	4048550.488	4453615.446	4741813.16	3864135.1	7294107.675	3855480.924	1856153.703	4972018.721	4379932.899	5214932.746	4939906.24
P54103	1076881.953	1004570.679	988912.1515	813287.9864	1312872.66	1288548.217	851456.2844	1040929.185	959577.6159	1226215.707	755802.6272	834357.2881	875228.4427	1211722.576	631909.3933	1272600.03	1314968.568	1357311.263	1177593.811
P54116	575454.9475	842739.0368	935261.999	297388.7116	605812.5392	662442.6385	652348.3985	222628.7294	562334.6437	201786.0567	224873.3419	434606.1853	526089.531	1018948.53	74076.4274	268753.3961	171704.2453	146423.2692	462420.1323
P54227	9384257.017	9576281.238	17128713.22	19683504.49	16797047.26	18600817.01	13260598.46	20418226.32	12125609.13	19325159.54	18927819.68	14308006.54	22567404.96	14595749.21	34349511.05	12528697.97	18983004.89	16226503.07	18162887.59
P54254	282529.5953	281253.5023	297630.536	131702.0059	323773.7048	350180.6436	262894.7358	151686.4028	301331.4081	219440.6199	196542.7334	276578.6331	263005.9778	344640.5218	230514.0216	164639.9159	156738.3211	257871.7908	117225.472
P54265	66335.92829	142568.2952	34019.23656	125244.0954	39845.87829	93020.29581	36090.62913	NA	110522.422	NA	NA	NA	55489.52115	57143.36793	NA	NA	NA	NA	NA
P54276	757301.8493	680468.0124	305362.6386	289476.5882	626276.9418	823443.6208	354111.9203	553877.4183	700623.7085	559416.2819	408659.5135	521415.8784	424646.0233	685292.4568	487382.2254	709534.6938	836904.3299	614953.8501	576223.5966
P54285	26417.45271	19375.91515	7715.165385	NA	48800.73171	23908.4926	NA	26415.17949	86642.38763	67057.51881	29463.41873	19452.46489	25431.55119	41759.90725	21605.09572	43579.34948	56253.46551	91009.86329	52747.42067
P54310	668471.5877	523568.1551	1924461.308	261182.895	836372.2852	517055.951	586339.8364	406912.2299	535357.6687	572796.7477	421074.9802	787757.9601	299558.1215	615812.1007	424340.2051	383584.3387	299480.6309	508251.8358	1177593.811
P54320	505764.3397	976405.1459	730964.8138	531098.5973	527875.2053	556048.0435	368808.709	62334.74306	593542.5544	191639.8574	376777.9672	563027.8441	180316.5881	884289.4328	NA	243588.4704	178039.8232	NA	373204.4277
P54726	2884505.231	3821123.984	4433314.009	7776597.677	3098765.616	3948776.795	5236812.612	3062733.947	3978402.336	3708076.297	3765847.457	4029601.842	4594078.867	3433213.965	5269769.708	3433060.545	3302251.893	3286122.004	3183495.133
P54728	9499637.227	10045706.79	11486313.57	17639861.95	9537633.733	12677651.82	14159622.08	10109023.81	12025397.49	10398309.19	11435557.72	9830671.161	12895659.98	9730499.474	17281431.03	9963767.675	11073419.52	9439946.752	9181239.881
P54729	441365.8374	436752.5937	276698.2409	227708.0301	577810.703	434505.7329	323980.0197	542895.6154	371054.6628	350355.3327	482791.5023	390994.9921	492382.4923	422210.0441	290442.184	494258.1213	507462.1896	703839.3682	562127.3995
P54731	1923003.487	1765040.071	1360221.344	963279.5174	1930695.088	1485987.057	1179968.507	2041822.632	1593365.167	1795179.794	1764624.856	1323733.938	2186217.356	1689067.833	1194765.602	1943427.952	1779656.709	2490104.873	2285330.362
P54775	10191918.48	11078443	12493884.93	10250480.75	10715357.74	12885482.17	12586330.74	11310095.95	11824974.2	10888795.47	11829887.3	10512004.81	9984061.749	10097688.13	12374358.02	10752977	10875679.89	10307401.32	10079404.65
P54797	340004.3236	330355.4149	453863.5444	670237.3108	466588.1858	272595.4928	546196.1841	426457.6771	335542.6619	406685.7203	553149.757	323941.0548	516838.9099	279404.8666	552575.8906	293979.4855	383912.4887	311128.3985	446092.4947
P54818	295183.9198	249950.3288	206365.7292	325858.8035	434765.504	382926.3948	214333.9747	576852.9274	307937.3598	819893.9271	406372.402	254090.7295	581015.9753	336488.9336	741248.5807	440944.0722	696275.8568	599301.9082	470017.6083
P54822	695911.886	475989.9978	350632.8201	209109.8074	559377.3917	379772.5691	199847.3328	353321.3921	348437.8965	194348.3227	300608.2804	438369.0937	506862.908	684696.6932	61475.27726	375739.5981	264630.0091	418083.5055	507991.0169
P54823	1115342.023	879255.6504	679538.3713	526359.4978	916917.0229	687453.9829	574939.0931	850333.0492	598174.3367	713707.5708	839263.468	620036.0035	1208968.123	1028128.246	279321.2632	887164.9952	821532.0507	954668.4485	750599.293
P54843	NA	NA	NA	NA	34291.65466	NA	18882.75507	57358.20076	13866.78648	17766.98271	NA	NA	NA	NA	NA	23189.73208	NA	NA	NA
P54869	8663130.71	4900802.751	3143622.661	2108178.623	7259413.529	4915187.958	2236321.265	9688648.565	3637682.74	7887019.425	6102250.199	3572134.966	6810520.426	4920328.036	3424283.555	8375483.917	6357329.242	7817296.445	11975530.28
P54923	1730703.138	1389499.631	1319918.489	699901.3201	1930695.088	1330114.289	1146255.121	2101876.238	1242624.407	1824608.971	1912498.447	1771467.476	1480985.951	1340238.607	1013887.691	2051944.234	1829091.617	2255381.873	2055799.365
P55002	3336411.05	5802099.809	4785963.987	3302096.109	4189608.34	4790489.743	3966941.742	2362108.535	5451513.528	2923298.244	3292651.965	4078268.531	3254139.198	6040253.447	1014607.75	2890479.137	2827676.77	1724703.785	3762312.429
P55012	820483.0904	1502161.763	1006201.069	1516597.887	805770.7681	1891256.254	1528340.161	807996.2573	2455185.321	480167.4322	567230.2804	1469734.005	1004899.341	1239261.725	992176.026	1252869.797	958013.9237	839749.0881	626975.8939
P55041	31689.07832	54608.93153	37053.23546	64106.70025	31375.62933	41981.94007	114873.8674	19853.12188	57295.70781	25238.75645	30030.16891	NA	53917.35885	31836.17474	35536.91605	24231.29108	18388.79729	NA	NA
P55065	293214.7642	403580.1677	297887.4667	351440.9057	242092.7531	311209.3341	258193.966	237614.1061	438085.2305	318969.1154	454592.0084	411186.8013	663863.5383	683815.4404	216460.5912	293286.9543	385119.6891	471748.3271	272190.8298
P55096	404673.0078	335133.2281	311459.453	NA	465346.7488	409398.7866	NA	256421.8948	527164.3645	177697.2944	237931.5658	376555.5855	307644.1033	523292.4921	45592.78875	254219.1199	281867.9617	253968.2453	383625.1349
P55097	131744.9689	177710.4308	102469.0003	231809.298	157316.8971	127138.143	166399.1588	139029.1042	58148.3085	140733.2671	225704.3915	114851.4392	179833.0008	45576.92516	172258.5309	117655.3255	186844.1804	86652.58798	67429.81997
P55194	661866.0707	512915.9505	656278.5863	304657.6255	735311.0162	581296.3145	421333.0404	636648.3037	692875.344	541044.6277	593905.6904	598819.2738	374718.6622	565322.742	349865.7714	635175.3916	521686.5902	782916.5265	777773.7671
P55200	286056.3837	523388.8345	486256.9638	93141.91302	388518.5992	400417.3977	239767.353	194504.6244	616996.088	173471.2645	209547.7229	386716.2168	194599.539	889677.0084	603167.8133	229993.3533	211990.7297	232930.9412	496409.6811
P55258	577235.6488	490050.2319	291677.8043	430378.2123	617556.9574	429208.1371	526607.5831	495121.9703	553184.3183	824905.716	270666.8356	596305.1526	518127.4685	563703.4401	389951.2241	738380.2945	664959.8309	569087.9553	524127.046
P55264	2971040.388	3116985.658	2267035.573	3721580.631	2809161.352	2452398.22	3056680.323	3723323.622	3507407.601	3168541.386	3884146.33	3406668.224	6004541.677	3084384.739	3754977.606	3709283.808	4033888.539	4694460.006	3632577.518
P55271	48956.11123	105011.4346	145796.5842	185806.9044	191566.4626	64680.44432	73324.70393	160953.6752	90950.58649	61183.45509	53310.89421	57649.09969	59608.97928	77426.50229	47177.0266	33036.00621	35630.50696	40118.95727	10969.48594
P55284	1240337.249	1032736.212	2025218.445	1041016.453	1158417.053	1610685.272	1258633.074	1511349.105	1112349.268	1549936.653	1399869.997	1275067.25	832936.7229	1028128.246	1856153.703	1144353.515	1206211.769	1091972.219	1197553.028
P55288	1124957.04	875024.2485	918540.3446	721258.4603	822600.6371	1246982.146	736550.9511	529583.7325	1102328.103	610501.4092	754942.0029	728002.0795	742123.0673	1266800.875	440098.31	936369.2368	763564.6769	792643.2435	832579.7814
P55292	14499.25399	231064.4001	172633.2475	133728.4388	138489.724	363267.7212	151454.0149	50035.56421	232843.7631	NA	48584.95282	130983.4732	75597.38121	230965.3386	115695.9805	NA	35628.03522	125090.0101	NA
P55302	6038230.95	7792464.145	9501397.978	11078693.79	5821045.689	8656134.395	10709618.92	5134583.382	7856593.026	6709852.346	6121966.678	8322003.804	8100086.424	6618575.586	7349941.962	5632981.527	5408178.998	5021031.137	5927887.488
P55772	451254.8828	508328.724	841141.735	234073.4389	417903.7784	462501.5213	465411.045	228007.5308	364584.9989	168454.5709	279942.4531	420309.8588	389864.0104	901856.6562	112889.3481	200003.3991	169778.2613	221685.6685	333914.7087
P55821	1048036.901	1013959.19	1279615.634	2011374.503	1641090.824	1860081.701	1562053.547	NA	1322793.724	NA	1804057.813	973333.7783	1571658.56	1606450.385	3296272.955	1173948.865	1977396.343	NA	1816288.759
P55937	1451867.633	1624212.406	1471054.194	845978.7379	1312872.66	1818515.629	1955376.383	1341197.219	1653492.155	1363551.866	1547743.589	1430800.654	945221.6522	1275980.591	1344111.302	1321925.612	1403951.403	1224641.741	1257430.679
P56183	244414.7047	296246.0155	201088.0704	118023.5837	214533.046	209274.7786	102886.174	293821.2794	118564.4065	198660.6781	319770.7262	131935.3936	211222.8507	223679.3977	149470.5106	325345.6234	358973.566	222398.0017	261678.3101
P56212	2961425.37	2506732.442	3274606.938	7206528.967	2075497.219	3418809.383	4832251.981	3873457.639	3557513.424	3933699.987	5865652.453	3484534.926	5450431.288	2542781.466	9483451.965	3097646.584	4261289.119	1877784.003	2225452.71
P56213	2826815.126	2750833.728	3647408.344	5324226.625	2741587.024	3574682.151	4146746.467	2912599.93	3367111.297	3884651.358	3903862.809	3455334.913	4110491.618	2671297.497	4779062.408	3294948.914	3569200.399	2939140.178	3233393.175
P56371	143560.8638	490725.2658	465716.6139	185645.5642	250898.6534	602383.8218	375567.1191	254114.8354	384217.4624	273062.5423	120862.0153	360189.9513	445610.538	504470.4015	69263.44218	233264.6259	193403.2041	300418.9065	301145.666
P56375	2249914.08	3041877.57	3979906.894	4130309.139	2722280.073	3439592.419	3697234.655	2512242.552	3317005.474	2746723.183	3006763.022	3406668.224	3324662.338	2808993.244	3221600.105	1913832.603	2362988.63	2122712.351	2514861.359
P56376	4326757.846	7022606.241	7052999.559	8744638.881	5531441.426	7554633.5	8563200.022	4854333.217	8107122.14	6650993.992	5224866.891	8506937.222	7253808.738	6012714.298	6539208.16	4232134.983	4597446.497	5041441.833	5468825.494
P56379	40956.70517	100010.1748	48956.88508	NA	50026.04734	92981.43153	27245.13569	129848.9095	57560.06614	133439.7361	41990.87505	26362.74539	174682.7966	78657.59406	76672.69572	179380.373	241082.1847	229810.1459	NA
P56380	917151.5142	1013959.19	1027722.793	1699450.115	1023268.396	992074.0555	1281108.665	1181054.267	1092306.939	1549936.653	1232279.927	1265333.912	1551509.091	762367.1923	1525459.652	1035837.234	1077681.007	1112382.915	1257430.679
P56382	1971078.574	1455219.208	1148631.357	2140446.663	1766586.005	1870473.219	1348535.436	2522251.486	3116582.182	3874841.633	2937755.346	2929734.673	3717576.978	1670708.4	3776312.706	3462655.895	3885583.814	3357559.439	1457022.851
P56387	524204.9816	616403.6297	737257.0969	959407.3526	411978.4752	666918.2653	959045.8128	489568.0125	497193.0655	633856.404	563873.5498	640968.5197	705103.4559	755362.1507	710578.3077	523711.4132	277007.5215	359820.1541	622951.1177
P56389	250678.8886	1445830.697	967803.5314	2635223.279	328028.9568	1818515.629	2921826.779	335405.3994	2224698.535	315600.4556	389523.685	1177733.872	1279491.263	1211722.576	465540.4168	195980.4046	196909.1278	298103.3131	260135.4626
P56390	133364.1378	NA	168768.2037	201896.8248	228992.9869	310974.4858	73512.937	280142.0686	NA	292608.4207	356247.1978	178494.8149	353640.303	162829.811	463153.0191	287317.5723	364193.8923	150599.2975	185461.0456
P56391	35864015.04	34080295	41914968.81	71419928.87	37165880.44	46346169.75	56301354.47	38634487.05	47299896.79	45222835.26	46826637.23	44092020.16	47149756.8	33597762.34	65818783.6	39361814.87	41624193.02	40209070.49	41614967.72
P56392	91810.62854	81349.94581	24880.06049	NA	68755.62385	54185.01126	NA	156369.5832	81776.11012	517657.2607	94028.38048	183695.3373	45315.24842	57017.69761	121393.5189	182425.7345	215759.6472	212250.8244	82597.92683
P56394	11441870.75	6525015.157	10005183.66	14520618.07	9846544.947	9705677.701	11350173.26	16314563.18	8818624.825	19227062.28	15871765.46	9402404.298	9450100.828	7224436.874	21975153.03	13219256.12	13347425.31	14491593.93	13073287.22
P56395	23364492.37	19715873.14	21158998.68	28933676	25002501.38	24523982.2	23599370.14	37733682.95	17336614.71	88385628.13	29673300.65	44870687.18	30022708.39	14687546.38	55151233.59	31173768.17	32429300.02	33983808.31	41714763.81
P56399	6653592.066	5895984.919	8634886.603	4635841.768	7751740.777	6962316.981	7933883.485	6976227.324	6413545.327	5915264.568	7748576.182	7660136.835	5984392.209	5939276.566	4203014.707	5997990.838	5546596.742	6633476.096	7714237.421
P56477	23101.13704	35727.69702	67966.8348	24810.25071	64671.04533	36119.98092	83853.39435	51247.64618	56491.9102	NA	88990.62297	43910.20141	11720.44222	54541.83628	NA	76047.22364	37674.44269	64690.57737	48411.67993
P56480	227875913.2	217813455.6	272044268.7	328058408.2	213341807.2	258748795.2	285440000.7	237211746.9	255539696.6	327644836.8	290818062.8	269613456.6	256905726.1	187266216.3	385098555.6	234789772.9	245197146.5	250031022.1	259469822.7
P56528	40391.246	39232.05265	73563.28919	NA	NA	78220.69604	NA	NA	NA	NA	18711.33274	23633.42014	NA	57009.43587	NA	NA	NA	NA	19967.00123
P56546	1586477.877	1314391.543	1340069.916	893084.6985	1438367.84	1413246.432	1146255.121	1671492.056	1372899.547	1343932.414	1370295.279	1635200.748	1551509.091	1285160.308	1184098.052	1469902.36	1483047.257	1561418.22	1696533.456
P56564	NA	66744.9903	99314.39512	NA	NA	77664.74983	40156.57585	NA	36355.98338	NA	NA	112925.2116	84648.62331	79581.89972	NA	NA	NA	NA	NA
P56565	649175.2092	1502161.763	1823704.172	2581443.212	1235644.856	2015954.469	2135181.108	457879.726	1302751.395	1088879.547	842869.612	1859067.517	1571658.56	1560551.802	810908.7491	404891.0174	311749.3865	247508.2601	546723.8736
P56677	NA	85359.49721	54797.07099	152076.0464	NA	39500.86126	107221.0412	NA	95189.73953	NA	NA	64192.33601	140276.5713	68277.44605	21899.94681	NA	NA	NA	NA
P56695	674866.5358	1990364.336	1006656.491	1107869.379	821226.9476	1132675.449	1135017.326	661194.2146	1252645.572	726204.1803	1498452.391	1119333.845	1118295.514	1643169.251	1792148.403	579940.6043	1206211.769	816678.8788	757510.1719
P56812	4528673.212	4703644.02	5461036.802	8561786.654	4179954.865	6047863.407	6967433.088	4624127.724	5281153.73	5493446.365	5579763.51	5810802.656	6014616.412	4608217.675	7627298.262	4626739.643	5052247.656	4602611.876	4420966.595
P56873	898992.5922	809990.0327	802231.344	750970.8716	935013.4279	1101500.895	903906.4464	923917.7345	1132391.597	1285074.06	848907.7836	1129067.183	602425.7933	806596.9023	836708.2188	1124623.282	1127115.915	866196.247	1067818.117
P56959	23172192.02	19434217.81	23375655.68	28503435.47	23554480.07	28680589.35	22700346.51	28225195.2	20643599.02	29821565.98	31250618.95	24430677.84	24481604.49	21480536.57	40216663.56	23972233.12	26991460.08	26942118.3	22454119.27
P56960	623854.0608	454771.024	250532.6201	91697.81066	857888.9166	409620.1259	60550.47726	572288.8532	470472.6323	409286.2785	225870.9957	211221.2166	230479.6979	621466.806	204454.2636	852369.7427	591928.6517	954043.8812	822556.2626
P57016	NA	152643.1064	65070.16788	180029.8496	NA	93989.09702	173558.7582	NA	110409.1828	NA	NA	68685.05007	91996.73156	125111.2739	NA	NA	NA	23927.25444	NA
P57080	1173032.127	531391.6013	682161.0795	NA	1100496.2	923811.1354	391489.9512	1181054.267	648389.3902	894488.062	954660.0753	766338.777	810983.8767	1083206.545	190600.3164	1361386.078	781689.4918	1387927.306	1786349.933
P57716	2432599.411	1962198.803	1874082.74	2161958.69	2403715.384	2306916.97	2180132.289	2802501.651	2014254.079	2893869.067	2711015.84	2297067.717	2004872.137	1936920.178	3669637.206	2772097.739	2817789.789	2837086.7	2554779.793
P57722	282875.736	291584.6198	200805.9505	243283.8131	236651.089	262740.1773	232447.0532	275316.7613	289935.3398	218861.8461	297201.2728	231331.2658	261640.8513	285444.2021	293266.9513	242381.9666	292199.8576	300045.3908	258606.5866
P57724	103366.2449	125190.1613	NA	64249.21743	110824.7941	106485.0012	56620.84499	99325.16254	124499.9423	NA	NA	79563.41771	103479.6115	115255.0124	83055.0909	79460.258	96520.17594	78970.00212	64815.36212
P57746	414197.6441	364761.4912	263723.7444	537694.1847	260753.8864	205659.5695	303949.7734	350590.9548	334740.9687	329763.7375	454319.921	280104.048	586475.4738	197961.504	508045.2698	547493.2496	506438.887	238223.4346	222061.26
P57759	15095577.37	15584928.29	15012813.35	28395875.33	14287143.65	18600817.01	22925102.42	13812329.57	14931535.21	15401269.27	16660424.62	14697340.05	16925553.72	13677777.56	20481696.03	15290930.59	14632732.94	14083380.02	14370636.33
P57776	25287495.86	24973439.31	27305184.01	43776974.47	25099036.14	31174553.64	37421858.36	25222514.86	32869419.8	24328119.62	30461959.8	24917344.72	28007761.52	25336017.5	42563524.57	27129070.4	29265465.87	27452385.69	24649633.16
P57780	8816970.989	8984805.044	15617356.17	3678556.577	10039614.46	9529021.897	9844308.686	6615905.684	6443608.821	4924482.278	5836077.735	6394802.923	6478054.192	11658239.94	2112174.903	6461651.314	4587559.515	6041565.921	8811994.364
P57784	4297912.794	2891661.394	2680139.833	4151821.166	3407676.83	3169412.954	2461077.172	5745128.385	3136624.512	4983340.631	5234725.131	3805735.073	5651925.975	2680477.214	4395030.607	5110130.352	5526822.778	5255754.138	3732373.604
P58021	749012.7428	810374.0228	939951.2361	181756.1898	654310.6345	683455.3268	401737.6968	190727.2525	425469.5864	170632.3299	379728.5383	555102.9604	635040.7308	973049.9474	NA	378518.6014	359944.4676	136621.0326	425944.663
P58022	927658.8052	513769.3661	1047874.22	545759.0435	1660397.775	638095.3121	656586.1711	1961751.156	217800.993	355691.8234	680675.9421	188597.0462	314147.3443	528732.3921	667151.7783	974906.3279	841820.1372	605161.8189	329564.5974
P58044	2346064.254	807235.4435	1380372.771	1548865.927	1225991.381	1548336.164	1013452.475	2081858.369	1032179.951	4983340.631	2109663.235	1469734.005	1118295.514	696857.9816	3018916.655	3758609.39	2016944.27	2112507.003	1237471.462
P58058	298882.817	153519.9933	236744.0059	191805.5331	314476.4426	177269.9427	143130.1799	253501.2877	176694.1759	231081.8214	224937.4204	241032.4835	122336.4918	178405.9539	144717.0503	260801.1256	347674.7233	448873.0399	373656.5039
P58059	377415.3949	457204.5261	407894.1084	266694.2763	464917.1692	399954.9751	467902.4642	352432.5987	362486.5671	247923.1584	422738.0652	278188.5272	395748.6627	439667.1109	294043.5489	315289.1237	384196.245	245586.5931	195096.3577
P58064	506047.9827	521978.6802	320027.8399	530266.0818	343071.9675	367876.3594	352399.2803	557162.3506	360913.2442	498143.7545	634697.1135	484379.5548	677779.7689	343490.3033	559137.5006	605675.7337	575002.139	574445.763	373041.76
P58137	872318.6109	566030.5127	503058.2163	619675.4431	567551.9547	802438.2066	625321.5008	1030920.25	587075.8969	1128118.45	1054831.618	774224.7273	800642.1619	435887.8216	977165.7164	1055567.467	1048020.062	958234.197	749072.4128
P58242	2153763.906	1633600.917	1733022.749	1473573.834	3156686.468	1860081.701	863313.2822	4073636.329	1332814.888	4139704.225	2947613.586	1411333.979	2115694.215	1643169.251	3722974.956	2476144.244	2946320.551	4327067.484	1596737.371
P58252	27595100.04	18964792.26	13098427.75	7217284.981	20465367.93	16522513.43	12811086.65	18816796.8	15432593.44	11967865.3	16759007.01	12750672.5	18033774.5	19919984.77	5301772.358	26931768.07	19378484.16	22451765.25	20358401.47
P58269	348309.7756	165185.2183	208061.4719	143596.0055	440196.5493	451794.1012	143052.6391	597591.4396	115510.9577	786528.1073	428019.1241	425574.6212	275416.0356	329645.4549	469150.3157	338865.7656	587882.8988	547354.6466	464854.1588
P58281	1528787.772	1182952.388	1219161.352	224365.0612	1361140.037	1011264.072	550840.7649	1771581.401	1182497.42	2236617.449	1340720.561	1518400.694	704416.3591	1138284.844	483272.0184	1726395.389	1502821.221	1918605.394	1457022.851
P58389	1519172.755	1502161.763	1319918.489	921662.3504	1563863.021	1059934.824	1157492.916	1321179.35	1082285.774	1079069.822	1468877.673	1352933.952	2276889.965	1624809.818	623621.7737	1233139.564	1097454.97	1694087.741	1636655.805
P58404	834813.3124	948239.6128	1047874.22	742611.298	800370.6139	978572.3563	1247395.279	901313.5569	989649.1265	911242.0924	884541.3758	876003.3205	722992.1543	927151.365	898012.4953	821932.8988	902155.4431	747913.2039	701372.8778
P58466	108436.2436	100457.0679	56095.22594	NA	56941.21794	74693.50312	37262.50642	57694.00051	74041.07382	67555.75478	21214.63548	48389.09412	53944.25839	140837.9642	NA	48492.17751	36799.84029	84388.32745	80365.3886
P58468	350398.1574	383188.3218	302781.2408	205923.8762	298576.2032	379479.5283	190567.1614	191746.1621	207470.1744	227796.5442	174279.8714	181680.5364	172879.4192	291431.2132	300081.3822	344453.3676	334552.7212	208315.6423	280178.5085
P58501	230388.3173	223811.7753	116004.714	31265.36458	241336.8859	238085.2619	54487.1248	226561.2397	267050.0063	238923.716	151839.561	183807.2707	102823.7463	278568.5944	78057.45039	294447.092	321668.9953	341468.8977	267335.7502
P58686	321787.7115	523693.0223	363667.7708	782287.0046	256415.6146	379237.4059	624804.5622	310872.5001	289531.4869	202865.1265	313166.6916	279267.9543	474179.4623	225654.8727	610559.3587	246682.1709	218308.511	218256.6716	433589.0432
P58710	109272.7502	190869.3678	215795.5897	239806.394	205254.1255	156090.9901	158003.402	173466.8451	315141.575	118067.896	478322.7624	136898.4226	225075.6104	267393.2076	490362.7389	153287.1399	183073.2856	94643.57944	119923.9582
P58742	84273.12792	37366.08608	50306.52693	NA	99859.41132	58046.49931	NA	48044.08652	NA	42951.88377	35247.2478	51410.32217	20745.89299	104656.1117	NA	60402.23402	44179.78005	107958.2927	78783.72044
P58771	281720010.9	413094484.8	327460693.8	452828163.5	281881482.8	386564465.2	548404410.8	195174222.1	480013783.1	247205086.4	244484337.6	262800120.1	346570861.9	415841156.8	246420405.4	187437213.7	193784841.6	150018613.2	298390296.1
P58774	54324848.51	84214943.83	64383810.26	103365288.6	53094114.91	73364116.24	126987086.9	30226982.09	97405719.65	38159832.79	41010275.98	46233354.47	65888762.7	84912377.49	35202915.06	29398047.2	27584678.98	22757925.68	61075204.42
P58801	94159.0004	77641.8595	158099.0305	9639.130466	70728.60116	83164.56459	49716.23118	85247.09576	56561.75772	94182.7836	35678.34861	64475.77081	57469.40795	106930.8454	NA	77855.79545	102982.8015	80645.61818	33511.12638
P58802	128078.7628	160196.1635	83255.7227	226587.2535	183076.231	132582.2592	66293.44017	165485.7207	218720.9359	160093.7417	92536.63169	68906.58083	134045.3481	427549.8851	39799.77571	148454.2193	172449.7238	227482.306	257944.9385
P58854	109947.7244	114150.2112	41391.53549	106144.6425	81811.56325	92234.07356	NA	85327.06715	97610.45205	133711.4655	36782.86575	NA	NA	127636.614	17994.7701	129616.7793	198745.1403	155741.7723	91796.53123
P58871	2557594.638	3004323.526	2962259.815	1731718.155	2036883.317	2826492.864	2944302.37	2141911.976	2996328.207	1746131.166	2385693.939	2355467.743	1460836.482	2790633.811	1738810.653	2249246.564	2224570.886	1734909.133	1596737.371
P58929	455165.3104	579924.5702	594984.9974	385655.7843	563462.7425	828710.0421	619906.0072	648533.9133	667443.6326	674015.4589	679606.3231	670607.5066	443315.5135	642748.1428	560544.5505	545329.8295	573529.9675	444784.7776	504136.892
P59017	2557594.638	2084249.446	1803552.744	2075910.583	2683666.172	2317308.488	1146255.121	3373010.916	2184613.877	3560930.412	2306828.024	2764267.93	2498534.121	2111334.792	3317608.055	3206162.866	3331912.838	3959674.962	2924025.31
P59024	312122.696	430001.3154	239249.8359	568270.3039	227351.8961	492693.0373	687477.7466	301610.2322	323297.8009	260890.6347	268057.3596	265867.0949	522366.9167	306052.6656	370280.2619	319599.1931	285085.1855	152371.9665	160456.1384
P59048	387908.2634	411117.2644	319957.3099	790327.1246	534829.569	618113.4624	632984.5534	705097.4047	301302.3468	466615.2962	793087.4745	441510.0418	636134.847	412394.1732	537088.7415	684870.916	512037.8847	774251.1657	449301.9369
P59108	146644.3999	217327.1307	260375.5847	NA	134074.2243	330434.6814	94900.70903	168103.0571	127954.2377	206181.7947	110650.8509	323041.6943	71597.71167	194755.029	54575.50591	147103.6848	166154.6825	134984.0948	176788.7657
P59114	206408.4638	111235.0785	111625.8089	NA	242660.3774	187024.4605	20051.93529	187115.0281	233118.343	183201.5314	85361.41071	176343.7473	119523.626	243438.7374	43040.04403	177067.0032	265378.4536	183100.2688	229112.8514
P59222	224944.2944	267495.5782	160960.5332	169035.0527	247683.0807	253197.6464	172760.8748	200380.8698	282395.4156	196398.5553	193424.5723	205412.3606	155394.7177	252096.128	140826.5948	198318.4372	209622.7976	210021.9764	227789.5553
P59235	861563.2524	1013959.19	1199009.925	1624158.021	923548.9605	1319722.771	1303584.255	1050938.119	1052222.28	1147737.901	1173130.491	1080400.494	1350014.404	1028128.246	1568129.852	933417.5939	1018359.117	943133.3438	972642.5897
P59242	560932.4252	1079678.767	873705.434	421417.3776	562711.7021	1002870.843	1191206.302	507648.1518	1332814.888	504874.2072	548214.7224	1187467.21	415521.3364	878551.192	598764.2487	459546.7224	606871.8359	547747.5525	522741.8763
P59281	NA	61606.93987	68758.08059	NA	NA	67448.01728	NA	46578.8786	68360.27604	54562.47886	NA	NA	NA	68088.80288	NA	NA	24035.64803	22020.38519	NA
P59325	4595978.334	3361086.944	4594525.427	3592508.47	4083420.11	4863230.368	4517593.712	4063627.394	4158783.298	3894461.084	4850253.793	3844668.424	3626904.369	3671886.594	3616299.456	4991748.954	4478802.717	4194397.962	3213433.958
P59326	744339.8443	525897.4447	534590.1622	612047.2784	633746.8011	652394.0407	588080.5709	721819.3315	544152.2427	951366.8132	747911.1066	613529.2671	679763.4841	472942.6652	941065.6604	773836.5097	757559.3242	700239.942	384219.9196
P59328	170746.3641	103696.1042	168478.0232	NA	345350.1877	324441.893	NA	195945.911	171175.5205	304653.7828	112559.406	147520.4141	51592.00942	223357.1896	79877.4411	273630.7097	408013.984	265604.3829	440133.6705
P59383	121617.471	309097.0094	442959.607	NA	548133.0235	500381.7214	406219.3295	NA	872548.8121	NA	110332.4297	437689.7068	157094.3254	512038.1597	NA	NA	NA	NA	149212.1134
P59481	99411.58827	173655.5329	160155.4837	NA	178018.7752	112003.9363	NA	78177.78535	119217.7865	32243.78344	NA	134939.1017	190926.2908	206308.6202	NA	92871.39064	289831.9255	61588.866	69253.19426
P59708	3144110.702	2694502.662	3395515.502	3592508.47	3552478.961	3304502.686	3405051.977	3773368.295	3236836.157	3580549.863	3361659.641	3465068.251	2468309.918	2662117.781	4448368.357	2920074.487	3846035.887	4102549.832	3492862.998
P59729	NA	NA	NA	NA	33111.13115	25817.41443	NA	NA	89042.75718	21293.38289	37422.17258	31173.44758	27246.41384	61694.94676	24268.24959	13307.74622	NA	NA	51108.86874
P59759	13749474.93	20373068.91	23980198.5	26137112.52	14094074.14	21198696.48	33151496.15	19016975.49	22146773.71	20502326.61	19420731.65	18590675.17	21962920.9	17716852.82	27948981.04	15488232.92	14237253.67	12654631.32	11476549.85
P59764	365772.5703	235627.2164	227747.4012	109010.0444	389566.0013	333579.1547	139539.7043	316430.4614	209725.9385	309688.134	NA	401800.9437	NA	366612.1732	176813.5748	452425.0948	333750.8869	154448.7547	377803.0313
P59808	346101.2061	347388.0516	440318.7625	105236.6198	276397.3434	439712.9225	243632.0309	281124.946	422509.3344	343749.4634	380924.3427	353237.4281	169190.0514	415757.6213	236457.9804	225223.5695	352167.3678	340309.5701	296063.0514
P59941	33223.73125	NA	15763.45402	NA	11498.44766	21210.43889	NA	12898.11349	13096.05871	NA	39648.65595	NA	6857.670183	11421.31145	NA	18936.18979	30141.9468	NA	22382.36589
P59997	118346.4421	NA	NA	NA	153660.1606	100811.9598	NA	193592.8105	177625.1421	100504.5632	NA	17507.54934	NA	115111.8088	NA	179553.0126	217864.5856	243163.8435	227370.4118
P59999	5990155.863	5999258.54	3183925.515	2581443.212	4817084.243	3927993.759	2921826.779	6395709.125	5692021.478	5356110.206	4091169.358	3718135.033	6961641.442	5948456.282	2368196.104	7882228.091	6495746.986	9011322.143	4001823.035
P60003	443629.2125	273177.5051	551023.6511	539800.2121	692485.3031	966519.2348	616491.965	690199.1058	1042201.116	602144.5039	377970.8142	827652.965	319701.5454	357603.1994	296898.1853	456463.8735	521890.262	502086.7852	727665.1545
P60122	6067076.002	7567139.88	7828829.511	5485566.826	7771047.727	8895139.306	7799029.941	7056298.8	8538032.217	6709852.346	7314813.648	8983870.774	7082538.254	6866427.931	6944575.061	6372865.265	7405349.304	6633476.096	7454767.599
P60191	102578.775	NA	19216.19957	30076.60998	45182.31951	86545.02927	NA	88881.54004	51816.83651	84831.95691	127013.5567	NA	87559.31481	NA	203830.2119	78721.16347	133262.6717	124129.6868	27201.31927
[truncated: 5,333 more rows]
